# Supplementary material for: Crystal structure of 1-methyl-3-[2,2,2-tri­fluoro-1-(1-methyl-1H-indol-3-yl)-1-phenyl­eth­yl]-1H-indole
Source: Acta Crystallogr Sect E Struct Rep Online. 2014 Oct 11;70(Pt 11):o1156. doi: 10.1107/S1600536814021916 (PMC4257249; doi:10.1107/S1600536814021916)
Supplement: Supplementary file 1 [file e-70-o1156-sup1.cif]

##############################################################################
#                                                                            #
# This CIF contains the data in a paper accepted for publication in          #
# Acta Crystallographica Section E. It conforms to the requirements of       #
# Notes for Authors for Acta Crystallographica Section E, and has been       #
# peer reviewed under the auspices of the IUCr Commission on Journals.       #
#                                                                            #
# Full details of the Crystallographic Information File format               #
# are given in the paper "The Crystallographic Information File (CIF):       #
# a New Standard Archive File for Crystallography" by S. R. Hall, F. H.      #
# Allen and I. D. Brown [Acta Cryst. (1991), A47, 655-685].                  #
#                                                                            #
# The current version of the core CIF dictionary is obtainable from          #
# ftp://ftp.iucr.org/pub/cif_core.dic.                                       #
#                                                                            #
# Software is freely available for graphical display of the structure(s)     #
# in this CIF. For information consult the CIF software page                 #
# http://www.iucr.org/resources/cif/software.                                #
#                                                                            #
# This file may be used for bona fide research purposes within the           #
# scientific community so long as proper attribution is given to the journal # 
# article from which it was obtained.                                        #
#                                                                            #
##############################################################################
data_I
_database_code_depnum_ccdc_archive 'CCDC 1027554'
_audit_creation_method     SHELXL-97
_chemical_name_systematic
;\
1-Methyl-3-[2,2,2-trifluoro-1-(1-methyl-1<i>H</i>-indol-3-yl)-1-phenylethyl]-\
1<i>H</i>-indole
;
_chemical_name_common     ?
_chemical_formula_moiety     'C26 H21 F3 N2'
_chemical_formula_sum     'C26 H21 F3 N2'
_chemical_formula_iupac     'C26 H21 F3 N2'
_chemical_formula_weight     418.45
_chemical_melting_point     ?
_symmetry_cell_setting     monoclinic
_symmetry_space_group_name_H-M     'P 21/c'
loop_
    _symmetry_equiv_pos_as_xyz
    'x, y, z'
    '-x, y+1/2, -z+1/2'
    '-x, -y, -z'
    'x, -y-1/2, z-1/2'
_cell_length_a     10.0033(3)
_cell_length_b     12.9427(3)
_cell_length_c     16.2699(7)
_cell_angle_alpha     90.00
_cell_angle_beta     102.571(4)
_cell_angle_gamma     90.00
_cell_volume     2055.96(12)
_cell_formula_units_Z     4
_cell_measurement_reflns_used     7360
_cell_measurement_theta_min     4.3790
_cell_measurement_theta_max     72.1750
_cell_measurement_temperature     298(2)
_exptl_crystal_description     'block'
_exptl_crystal_colour     'colourless'
_exptl_crystal_size_max     0.40
_exptl_crystal_size_mid     0.40
_exptl_crystal_size_min     0.30
_exptl_crystal_density_diffrn     1.352
_exptl_crystal_density_meas     ?
_exptl_crystal_density_method     'not measured'
_exptl_crystal_F_000     872
_exptl_absorpt_coefficient_mu     0.815
_exptl_absorpt_correction_type     multi-scan
_exptl_absorpt_process_details
;
(SADABS; Bruker, 2002)
;
_exptl_absorpt_correction_T_min     0.7362
_exptl_absorpt_correction_T_max     0.7920
_exptl_special_details     ?
_diffrn_ambient_temperature     298(2)
_diffrn_radiation_type     CuK\a
_diffrn_radiation_wavelength     1.54178
_diffrn_radiation_source     'fine-focus sealed tube'
_diffrn_radiation_monochromator     graphite
_diffrn_measurement_device_type     'Bruker SMART'
_diffrn_measurement_method     '\w scans'
_diffrn_detector_area_resol_mean     16.0356
_diffrn_reflns_number     19108
_diffrn_reflns_av_R_equivalents     0.0308
_diffrn_reflns_av_sigmaI/netI     0.0211
_diffrn_reflns_theta_min     4.41
_diffrn_reflns_theta_max     64.00
_diffrn_reflns_theta_full     64.00
_diffrn_measured_fraction_theta_max     1.000
_diffrn_measured_fraction_theta_full     1.000
_diffrn_reflns_limit_h_min     -11
_diffrn_reflns_limit_h_max     11
_diffrn_reflns_limit_k_min     -15
_diffrn_reflns_limit_k_max     15
_diffrn_reflns_limit_l_min     -18
_diffrn_reflns_limit_l_max     14
_diffrn_standards_number     ?
_diffrn_standards_interval_count     ?
_diffrn_standards_interval_time     ?
_diffrn_standards_decay_%     ?
_refine_special_details
;
Refinement of <i>F</i>^2^ against ALL reflections. The weighted <i>R</i>-factor
<i>wR</i> and goodness of fit <i>S</i> are based on <i>F</i>^2^, conventional
<i>R</i>-factors <i>R</i> are based on <i>F</i>, with <i>F</i> set to zero for
negative <i>F</i>^2^. The threshold expression of <i>F</i>^2^ >
\s(<i>F</i>^2^) is used only for calculating <i>R</i>-factors(gt) <i>etc</i>.
and is not relevant to the choice of reflections for refinement.
<i>R</i>-factors based on <i>F</i>^2^ are statistically about twice as large
as those based on <i>F</i>, and <i>R</i>- factors based on ALL data will be
even larger.
;
_reflns_number_total     3404
_reflns_number_gt     2777
_reflns_threshold_expression     I>2\s(I)
_refine_ls_structure_factor_coef     Fsqd
_refine_ls_matrix_type     full
_refine_ls_R_factor_all     0.0577
_refine_ls_R_factor_gt     0.0467
_refine_ls_wR_factor_gt     0.1425
_refine_ls_wR_factor_ref     0.1526
_refine_ls_goodness_of_fit_ref     1.133
_refine_ls_restrained_S_all     1.183
_refine_ls_number_reflns     3404
_refine_ls_number_parameters     282
_refine_ls_number_restraints     6
_refine_ls_hydrogen_treatment     constr
_refine_ls_weighting_scheme     calc
_refine_ls_weighting_details
                 'calc w=1/[\s^2^(Fo^2^)+(0.1000P)^2^] where P=(Fo^2^+2Fc^2^)/3'
_atom_sites_solution_hydrogens     geom
_atom_sites_solution_primary     direct
_atom_sites_solution_secondary     difmap
_refine_ls_shift/su_max     0.000
_refine_ls_shift/su_mean     0.000
_refine_diff_density_max     0.231
_refine_diff_density_min     -0.252
_refine_ls_extinction_method     none
_refine_ls_extinction_coef     ?
loop_
    _atom_type_symbol
    _atom_type_description
    _atom_type_scat_dispersion_real
    _atom_type_scat_dispersion_imag
    _atom_type_scat_source
    'C' 'C' 0.0181 0.0091
                         'International Tables Vol C Tables 4.2.6.8 and 6.1.1.4'
    'H' 'H' 0.0000 0.0000
                         'International Tables Vol C Tables 4.2.6.8 and 6.1.1.4'
    'N' 'N' 0.0311 0.0180
                         'International Tables Vol C Tables 4.2.6.8 and 6.1.1.4'
    'F' 'F' 0.0727 0.0534
                         'International Tables Vol C Tables 4.2.6.8 and 6.1.1.4'
_computing_data_collection
;
SMART (Bruker, 2002)
;
_computing_cell_refinement
;
SAINT (Bruker, 2002)
;
_computing_data_reduction
;
SAINT (Bruker, 2002)
;
_computing_structure_solution
;
SHELXTL (Sheldrick, 2008)
;
_computing_structure_refinement
;
SHELXL97 (Sheldrick, 2008)
;
_computing_molecular_graphics
;
DIAMOND (Brandenburg, 2006)
;
_computing_publication_material
;
SHELXTL (Sheldrick, 2008) and local programs
;
loop_
    _atom_site_type_symbol
    _atom_site_label
    _atom_site_fract_x
    _atom_site_fract_y
    _atom_site_fract_z
    _atom_site_U_iso_or_equiv
    _atom_site_adp_type
    _atom_site_calc_flag
    _atom_site_refinement_flags
    _atom_site_occupancy
    _atom_site_symmetry_multiplicity
    _atom_site_disorder_assembly
    _atom_site_disorder_group
    C C1 0.8971(2) 0.93480(14) 0.14490(13) 0.0485(5) Uani d . 1 1 . .
    C C2 0.90591(17) 0.81813(12) 0.27157(12) 0.0416(4) Uani d . 1 1 . .
    C C3 1.0436(2) 0.79615(15) 0.27931(16) 0.0585(6) Uani d . 1 1 . .
    H H3 1.0866 0.8132 0.2359 0.070 Uiso calc R 1 1 . .
    C C4 1.1181(2) 0.74862(17) 0.35173(18) 0.0725(6) Uani d U 1 1 . .
    H H4 1.2106 0.7347 0.3563 0.087 Uiso calc R 1 1 . .
    C C5 1.0571(3) 0.72209(18) 0.41642(17) 0.0746(7) Uani d U 1 1 . .
    H H5 1.1074 0.6908 0.4648 0.090 Uiso calc R 1 1 . .
    C C6 0.9224(3) 0.7424(2) 0.40857(16) 0.0842(8) Uani d . 1 1 . .
    H H6 0.8796 0.7243 0.4518 0.101 Uiso calc R 1 1 . .
    C C7 0.8474(2) 0.78956(18) 0.33715(14) 0.0653(6) Uani d . 1 1 . .
    H H7 0.7548 0.8024 0.3333 0.078 Uiso calc R 1 1 . .
    C C8 0.81404(17) 0.86376(12) 0.19119(11) 0.0391(4) Uani d . 1 1 . .
    C C9 0.75931(17) 0.77574(12) 0.13113(11) 0.0396(4) Uani d . 1 1 . .
    C C10 0.80448(18) 0.67582(13) 0.14276(13) 0.0439(5) Uani d . 1 1 . .
    H H10 0.8679 0.6525 0.1896 0.053 Uiso calc R 1 1 . .
    C C11 0.7736(3) 0.50593(14) 0.06680(18) 0.0735(7) Uani d . 1 1 . .
    H H11A 0.8341 0.4812 0.1170 0.110 Uiso calc R 1 1 . .
    H H11B 0.8162 0.4975 0.0198 0.110 Uiso calc R 1 1 . .
    H H11C 0.6897 0.4673 0.0571 0.110 Uiso calc R 1 1 . .
    C C12 0.65732(18) 0.67488(14) 0.01879(13) 0.0470(5) Uani d . 1 1 . .
    C C13 0.5755(2) 0.64716(18) -0.05864(14) 0.0593(6) Uani d . 1 1 . .
    H H13 0.5734 0.5794 -0.0780 0.071 Uiso calc R 1 1 . .
    C C14 0.4989(2) 0.7221(2) -0.10526(15) 0.0660(6) Uani d . 1 1 . .
    H H14 0.4439 0.7053 -0.1573 0.079 Uiso calc R 1 1 . .
    C C15 0.5014(2) 0.82402(19) -0.07616(14) 0.0629(6) Uani d . 1 1 . .
    H H15 0.4470 0.8737 -0.1088 0.075 Uiso calc R 1 1 . .
    C C16 0.5830(2) 0.85165(16) -0.00007(13) 0.0526(5) Uani d . 1 1 . .
    H H16 0.5845 0.9198 0.0181 0.063 Uiso calc R 1 1 . .
    C C17 0.66373(17) 0.77767(13) 0.04998(12) 0.0429(4) Uani d . 1 1 . .
    C C18 0.69956(17) 0.92828(12) 0.21498(12) 0.0395(4) Uani d . 1 1 . .
    C C19 0.56319(18) 0.91173(13) 0.18853(13) 0.0448(5) Uani d . 1 1 . .
    H H19 0.5246 0.8602 0.1509 0.054 Uiso calc R 1 1 . .
    C C20 0.3410(2) 0.98931(19) 0.20577(18) 0.0737(7) Uani d . 1 1 . .
    H H20A 0.3087 0.9838 0.2570 0.111 Uiso calc R 1 1 . .
    H H20B 0.3023 0.9347 0.1681 0.111 Uiso calc R 1 1 . .
    H H20C 0.3140 1.0548 0.1797 0.111 Uiso calc R 1 1 . .
    C C21 0.71382(19) 1.01305(12) 0.27379(11) 0.0400(4) Uani d . 1 1 . .
    C C22 0.57992(19) 1.04430(13) 0.27690(12) 0.0432(5) Uani d . 1 1 . .
    C C23 0.5550(2) 1.12422(14) 0.32890(13) 0.0545(5) Uani d . 1 1 . .
    H H23 0.4661 1.1446 0.3296 0.065 Uiso calc R 1 1 . .
    C C24 0.6655(2) 1.17181(15) 0.37903(14) 0.0597(6) Uani d . 1 1 . .
    H H24 0.6514 1.2253 0.4144 0.072 Uiso calc R 1 1 . .
    C C25 0.7983(2) 1.14148(15) 0.37790(13) 0.0588(6) Uani d . 1 1 . .
    H H25 0.8716 1.1750 0.4127 0.071 Uiso calc R 1 1 . .
    C C26 0.8237(2) 1.06329(14) 0.32659(13) 0.0495(5) Uani d . 1 1 . .
    H H26 0.9133 1.0438 0.3269 0.059 Uiso calc R 1 1 . .
    F F1 0.98159(12) 0.88259(9) 0.10610(8) 0.0695(4) Uani d . 1 1 . .
    F F2 0.97670(12) 1.00240(8) 0.19548(8) 0.0601(4) Uani d . 1 1 . .
    F F3 0.81633(14) 0.99051(9) 0.08467(8) 0.0687(4) Uani d . 1 1 . .
    N N1 0.74426(16) 0.61530(11) 0.07676(11) 0.0496(4) Uani d . 1 1 . .
    N N2 0.48958(16) 0.98118(12) 0.22466(11) 0.0487(4) Uani d . 1 1 . .
loop_
    _atom_site_aniso_label
    _atom_site_aniso_U_11
    _atom_site_aniso_U_22
    _atom_site_aniso_U_33
    _atom_site_aniso_U_12
    _atom_site_aniso_U_13
    _atom_site_aniso_U_23
    C1 0.0517(11) 0.0426(10) 0.0555(13) -0.0087(8) 0.0209(10) -0.0075(9)
    C2 0.0391(9) 0.0345(8) 0.0515(11) 0.0010(7) 0.0105(8) -0.0099(8)
    C3 0.0424(11) 0.0514(11) 0.0826(16) 0.0015(9) 0.0154(11) 0.0027(11)
    C4 0.0506(12) 0.0616(12) 0.0940(16) 0.0091(9) -0.0089(11) -0.0052(12)
    C5 0.0772(14) 0.0613(12) 0.0745(15) 0.0202(11) -0.0074(12) -0.0103(11)
    C6 0.109(2) 0.0920(18) 0.0557(15) 0.0494(16) 0.0258(14) 0.0135(14)
    C7 0.0639(13) 0.0758(14) 0.0626(14) 0.0301(11) 0.0278(12) 0.0159(12)
    C8 0.0380(9) 0.0352(8) 0.0462(11) -0.0019(7) 0.0138(8) -0.0044(8)
    C9 0.0373(9) 0.0374(8) 0.0466(11) -0.0033(7) 0.0148(8) -0.0046(8)
    C10 0.0398(9) 0.0407(9) 0.0527(11) -0.0009(7) 0.0130(8) -0.0053(8)
    C11 0.0742(16) 0.0415(11) 0.104(2) -0.0002(10) 0.0176(15) -0.0232(12)
    C12 0.0421(10) 0.0492(10) 0.0544(12) -0.0077(8) 0.0207(9) -0.0114(9)
    C13 0.0516(12) 0.0693(13) 0.0602(14) -0.0142(10) 0.0193(11) -0.0225(12)
    C14 0.0522(13) 0.0952(17) 0.0506(13) -0.0138(12) 0.0114(10) -0.0152(13)
    C15 0.0555(13) 0.0796(15) 0.0523(13) -0.0036(11) 0.0088(11) 0.0079(12)
    C16 0.0546(12) 0.0522(11) 0.0520(12) -0.0021(9) 0.0139(10) 0.0031(9)
    C17 0.0397(9) 0.0451(9) 0.0471(11) -0.0053(7) 0.0160(8) -0.0024(8)
    C18 0.0379(9) 0.0339(8) 0.0479(11) 0.0002(7) 0.0122(8) -0.0003(7)
    C19 0.0439(11) 0.0394(9) 0.0536(12) -0.0021(7) 0.0158(9) -0.0043(8)
    C20 0.0411(12) 0.0856(16) 0.0958(18) 0.0071(10) 0.0178(12) -0.0080(14)
    C21 0.0449(10) 0.0336(8) 0.0438(11) 0.0030(7) 0.0149(8) 0.0024(8)
    C22 0.0486(11) 0.0378(9) 0.0458(11) 0.0077(8) 0.0158(9) 0.0063(8)
    C23 0.0634(13) 0.0467(10) 0.0577(13) 0.0172(9) 0.0229(11) 0.0046(10)
    C24 0.0797(15) 0.0457(11) 0.0567(13) 0.0118(10) 0.0215(12) -0.0083(10)
    C25 0.0703(14) 0.0513(11) 0.0533(13) -0.0043(10) 0.0100(11) -0.0078(10)
    C26 0.0502(11) 0.0474(10) 0.0521(12) -0.0005(8) 0.0136(10) -0.0043(9)
    F1 0.0729(9) 0.0667(7) 0.0836(9) -0.0156(6) 0.0494(8) -0.0168(7)
    F2 0.0601(8) 0.0503(6) 0.0739(8) -0.0207(5) 0.0237(6) -0.0113(6)
    F3 0.0744(9) 0.0618(7) 0.0694(9) -0.0140(6) 0.0146(7) 0.0183(6)
    N1 0.0489(9) 0.0375(8) 0.0639(11) -0.0034(7) 0.0161(8) -0.0134(8)
    N2 0.0383(9) 0.0505(9) 0.0599(11) 0.0047(7) 0.0162(8) -0.0011(8)
_geom_special_details
;
All e.s.d.'s (except the e.s.d. in the dihedral angle between two l.s. planes)
are estimated using the full covariance matrix. The cell e.s.d.'s are taken
into account individually in the estimation of e.s.d.'s in distances, angles
and torsion angles; correlations between e.s.d.'s in cell parameters are only
used when they are defined by crystal symmetry. An approximate (isotropic)
treatment of cell e.s.d.'s is used for estimating e.s.d.'s involving l.s.
planes.
;
loop_
    _geom_bond_atom_site_label_1
    _geom_bond_atom_site_label_2
    _geom_bond_site_symmetry_2
    _geom_bond_distance
    _geom_bond_publ_flag
    C1 F3 . 1.337(2) ?
    C1 F2 . 1.338(2) ?
    C1 F1 . 1.342(2) ?
    C1 C8 . 1.541(2) ?
    C2 C7 . 1.375(3) ?
    C2 C3 . 1.385(3) ?
    C2 C8 . 1.543(3) ?
    C3 C4 . 1.393(3) ?
    C3 H3 . 0.9300 ?
    C4 C5 . 1.370(4) ?
    C4 H4 . 0.9300 ?
    C5 C6 . 1.351(4) ?
    C5 H5 . 0.9300 ?
    C6 C7 . 1.381(3) ?
    C6 H6 . 0.9300 ?
    C7 H7 . 0.9300 ?
    C8 C9 . 1.523(2) ?
    C8 C18 . 1.533(2) ?
    C9 C10 . 1.369(2) ?
    C9 C17 . 1.452(3) ?
    C10 N1 . 1.359(2) ?
    C10 H10 . 0.9300 ?
    C11 N1 . 1.462(2) ?
    C11 H11A . 0.9600 ?
    C11 H11B . 0.9600 ?
    C11 H11C . 0.9600 ?
    C12 N1 . 1.372(3) ?
    C12 C13 . 1.392(3) ?
    C12 C17 . 1.420(2) ?
    C13 C14 . 1.360(3) ?
    C13 H13 . 0.9300 ?
    C14 C15 . 1.400(3) ?
    C14 H14 . 0.9300 ?
    C15 C16 . 1.374(3) ?
    C15 H15 . 0.9300 ?
    C16 C17 . 1.395(3) ?
    C16 H16 . 0.9300 ?
    C18 C19 . 1.355(2) ?
    C18 C21 . 1.442(2) ?
    C19 N2 . 1.373(2) ?
    C19 H19 . 0.9300 ?
    C20 N2 . 1.454(3) ?
    C20 H20A . 0.9600 ?
    C20 H20B . 0.9600 ?
    C20 H20C . 0.9600 ?
    C21 C26 . 1.400(3) ?
    C21 C22 . 1.410(3) ?
    C22 N2 . 1.368(3) ?
    C22 C23 . 1.393(3) ?
    C23 C24 . 1.369(3) ?
    C23 H23 . 0.9300 ?
    C24 C25 . 1.390(3) ?
    C24 H24 . 0.9300 ?
    C25 C26 . 1.370(3) ?
    C25 H25 . 0.9300 ?
    C26 H26 . 0.9300 ?
loop_
    _geom_angle_atom_site_label_1
    _geom_angle_atom_site_label_2
    _geom_angle_atom_site_label_3
    _geom_angle_site_symmetry_1
    _geom_angle_site_symmetry_3
    _geom_angle
    _geom_angle_publ_flag
    F3 C1 F2 . . 106.37(15) ?
    F3 C1 F1 . . 105.59(15) ?
    F2 C1 F1 . . 105.51(15) ?
    F3 C1 C8 . . 112.05(15) ?
    F2 C1 C8 . . 113.65(16) ?
    F1 C1 C8 . . 113.03(14) ?
    C7 C2 C3 . . 117.21(19) ?
    C7 C2 C8 . . 119.02(16) ?
    C3 C2 C8 . . 123.56(17) ?
    C2 C3 C4 . . 120.4(2) ?
    C2 C3 H3 . . 119.8 ?
    C4 C3 H3 . . 119.8 ?
    C5 C4 C3 . . 121.0(2) ?
    C5 C4 H4 . . 119.5 ?
    C3 C4 H4 . . 119.5 ?
    C6 C5 C4 . . 118.7(2) ?
    C6 C5 H5 . . 120.6 ?
    C4 C5 H5 . . 120.6 ?
    C5 C6 C7 . . 120.9(2) ?
    C5 C6 H6 . . 119.6 ?
    C7 C6 H6 . . 119.6 ?
    C2 C7 C6 . . 121.8(2) ?
    C2 C7 H7 . . 119.1 ?
    C6 C7 H7 . . 119.1 ?
    C9 C8 C18 . . 112.66(14) ?
    C9 C8 C1 . . 106.82(14) ?
    C18 C8 C1 . . 108.08(13) ?
    C9 C8 C2 . . 108.79(13) ?
    C18 C8 C2 . . 109.53(14) ?
    C1 C8 C2 . . 110.94(15) ?
    C10 C9 C17 . . 105.90(15) ?
    C10 C9 C8 . . 123.78(17) ?
    C17 C9 C8 . . 130.10(15) ?
    N1 C10 C9 . . 111.03(17) ?
    N1 C10 H10 . . 124.5 ?
    C9 C10 H10 . . 124.5 ?
    N1 C11 H11A . . 109.5 ?
    N1 C11 H11B . . 109.5 ?
    H11A C11 H11B . . 109.5 ?
    N1 C11 H11C . . 109.5 ?
    H11A C11 H11C . . 109.5 ?
    H11B C11 H11C . . 109.5 ?
    N1 C12 C13 . . 129.57(18) ?
    N1 C12 C17 . . 107.95(16) ?
    C13 C12 C17 . . 122.5(2) ?
    C14 C13 C12 . . 118.0(2) ?
    C14 C13 H13 . . 121.0 ?
    C12 C13 H13 . . 121.0 ?
    C13 C14 C15 . . 121.1(2) ?
    C13 C14 H14 . . 119.4 ?
    C15 C14 H14 . . 119.4 ?
    C16 C15 C14 . . 120.9(2) ?
    C16 C15 H15 . . 119.6 ?
    C14 C15 H15 . . 119.6 ?
    C15 C16 C17 . . 120.2(2) ?
    C15 C16 H16 . . 119.9 ?
    C17 C16 H16 . . 119.9 ?
    C16 C17 C12 . . 117.33(18) ?
    C16 C17 C9 . . 136.51(17) ?
    C12 C17 C9 . . 106.16(16) ?
    C19 C18 C21 . . 106.15(15) ?
    C19 C18 C8 . . 126.10(15) ?
    C21 C18 C8 . . 127.61(15) ?
    C18 C19 N2 . . 110.93(16) ?
    C18 C19 H19 . . 124.5 ?
    N2 C19 H19 . . 124.5 ?
    N2 C20 H20A . . 109.5 ?
    N2 C20 H20B . . 109.5 ?
    H20A C20 H20B . . 109.5 ?
    N2 C20 H20C . . 109.5 ?
    H20A C20 H20C . . 109.5 ?
    H20B C20 H20C . . 109.5 ?
    C26 C21 C22 . . 118.04(16) ?
    C26 C21 C18 . . 135.37(16) ?
    C22 C21 C18 . . 106.52(16) ?
    N2 C22 C23 . . 129.75(18) ?
    N2 C22 C21 . . 108.09(15) ?
    C23 C22 C21 . . 122.12(19) ?
    C24 C23 C22 . . 117.91(19) ?
    C24 C23 H23 . . 121.0 ?
    C22 C23 H23 . . 121.0 ?
    C23 C24 C25 . . 121.02(18) ?
    C23 C24 H24 . . 119.5 ?
    C25 C24 H24 . . 119.5 ?
    C26 C25 C24 . . 121.4(2) ?
    C26 C25 H25 . . 119.3 ?
    C24 C25 H25 . . 119.3 ?
    C25 C26 C21 . . 119.47(19) ?
    C25 C26 H26 . . 120.3 ?
    C21 C26 H26 . . 120.3 ?
    C10 N1 C12 . . 108.95(15) ?
    C10 N1 C11 . . 125.48(18) ?
    C12 N1 C11 . . 125.48(18) ?
    C22 N2 C19 . . 108.28(16) ?
    C22 N2 C20 . . 126.47(16) ?
    C19 N2 C20 . . 125.14(18) ?
loop_
    _geom_torsion_atom_site_label_1
    _geom_torsion_atom_site_label_2
    _geom_torsion_atom_site_label_3
    _geom_torsion_atom_site_label_4
    _geom_torsion_site_symmetry_1
    _geom_torsion_site_symmetry_2
    _geom_torsion_site_symmetry_3
    _geom_torsion_site_symmetry_4
    _geom_torsion
    _geom_torsion_publ_flag
    C7 C2 C3 C4 . . . . -1.0(3) ?
    C8 C2 C3 C4 . . . . -175.69(17) ?
    C2 C3 C4 C5 . . . . 0.4(3) ?
    C3 C4 C5 C6 . . . . 0.4(4) ?
    C4 C5 C6 C7 . . . . -0.5(4) ?
    C3 C2 C7 C6 . . . . 1.0(3) ?
    C8 C2 C7 C6 . . . . 175.9(2) ?
    C5 C6 C7 C2 . . . . -0.2(4) ?
    F3 C1 C8 C9 . . . . 73.56(17) ?
    F2 C1 C8 C9 . . . . -165.82(15) ?
    F1 C1 C8 C9 . . . . -45.6(2) ?
    F3 C1 C8 C18 . . . . -47.91(19) ?
    F2 C1 C8 C18 . . . . 72.7(2) ?
    F1 C1 C8 C18 . . . . -167.07(16) ?
    F3 C1 C8 C2 . . . . -168.01(13) ?
    F2 C1 C8 C2 . . . . -47.39(19) ?
    F1 C1 C8 C2 . . . . 72.83(19) ?
    C7 C2 C8 C9 . . . . -89.0(2) ?
    C3 C2 C8 C9 . . . . 85.5(2) ?
    C7 C2 C8 C18 . . . . 34.5(2) ?
    C3 C2 C8 C18 . . . . -150.95(16) ?
    C7 C2 C8 C1 . . . . 153.72(18) ?
    C3 C2 C8 C1 . . . . -31.7(2) ?
    C18 C8 C9 C10 . . . . -131.40(17) ?
    C1 C8 C9 C10 . . . . 110.07(19) ?
    C2 C8 C9 C10 . . . . -9.8(2) ?
    C18 C8 C9 C17 . . . . 54.7(2) ?
    C1 C8 C9 C17 . . . . -63.9(2) ?
    C2 C8 C9 C17 . . . . 176.33(16) ?
    C17 C9 C10 N1 . . . . -0.82(19) ?
    C8 C9 C10 N1 . . . . -175.99(15) ?
    N1 C12 C13 C14 . . . . -179.21(18) ?
    C17 C12 C13 C14 . . . . -0.4(3) ?
    C12 C13 C14 C15 . . . . -0.3(3) ?
    C13 C14 C15 C16 . . . . 1.0(3) ?
    C14 C15 C16 C17 . . . . -0.8(3) ?
    C15 C16 C17 C12 . . . . 0.1(3) ?
    C15 C16 C17 C9 . . . . -179.65(19) ?
    N1 C12 C17 C16 . . . . 179.56(15) ?
    C13 C12 C17 C16 . . . . 0.5(3) ?
    N1 C12 C17 C9 . . . . -0.62(18) ?
    C13 C12 C17 C9 . . . . -179.68(16) ?
    C10 C9 C17 C16 . . . . -179.4(2) ?
    C8 C9 C17 C16 . . . . -4.6(3) ?
    C10 C9 C17 C12 . . . . 0.87(18) ?
    C8 C9 C17 C12 . . . . 175.62(16) ?
    C9 C8 C18 C19 . . . . 0.9(2) ?
    C1 C8 C18 C19 . . . . 118.7(2) ?
    C2 C8 C18 C19 . . . . -120.32(19) ?
    C9 C8 C18 C21 . . . . 176.09(16) ?
    C1 C8 C18 C21 . . . . -66.1(2) ?
    C2 C8 C18 C21 . . . . 54.9(2) ?
    C21 C18 C19 N2 . . . . 1.4(2) ?
    C8 C18 C19 N2 . . . . 177.41(16) ?
    C19 C18 C21 C26 . . . . 175.2(2) ?
    C8 C18 C21 C26 . . . . -0.7(3) ?
    C19 C18 C21 C22 . . . . -1.6(2) ?
    C8 C18 C21 C22 . . . . -177.52(16) ?
    C26 C21 C22 N2 . . . . -176.26(15) ?
    C18 C21 C22 N2 . . . . 1.21(19) ?
    C26 C21 C22 C23 . . . . 1.5(3) ?
    C18 C21 C22 C23 . . . . 178.98(16) ?
    N2 C22 C23 C24 . . . . 176.23(19) ?
    C21 C22 C23 C24 . . . . -1.0(3) ?
    C22 C23 C24 C25 . . . . 0.1(3) ?
    C23 C24 C25 C26 . . . . 0.2(3) ?
    C24 C25 C26 C21 . . . . 0.3(3) ?
    C22 C21 C26 C25 . . . . -1.1(3) ?
    C18 C21 C26 C25 . . . . -177.68(18) ?
    C9 C10 N1 C12 . . . . 0.4(2) ?
    C9 C10 N1 C11 . . . . 177.06(19) ?
    C13 C12 N1 C10 . . . . 179.10(18) ?
    C17 C12 N1 C10 . . . . 0.1(2) ?
    C13 C12 N1 C11 . . . . 2.5(3) ?
    C17 C12 N1 C11 . . . . -176.47(19) ?
    C23 C22 N2 C19 . . . . -177.94(18) ?
    C21 C22 N2 C19 . . . . -0.4(2) ?
    C23 C22 N2 C20 . . . . 5.7(3) ?
    C21 C22 N2 C20 . . . . -176.8(2) ?
    C18 C19 N2 C22 . . . . -0.6(2) ?
    C18 C19 N2 C20 . . . . 175.8(2) ?
loop_
    _geom_hbond_atom_site_label_D
    _geom_hbond_atom_site_label_H
    _geom_hbond_atom_site_label_A
    _geom_hbond_site_symmetry_A
    _geom_hbond_distance_DH
    _geom_hbond_distance_HA
    _geom_hbond_distance_DA
    _geom_hbond_angle_DHA
    _geom_hbond_publ_flag
    C3 H3 F1 . 0.93 2.32 2.969(3) 126 y
    C16 H16 F3 . 0.93 2.51 3.029(2) 116 y
    C26 H26 F2 . 0.93 2.42 2.989(2) 120 y
data_New_Global_Publ_Block
_journal_date_recd_electronic     2014-09-27
_journal_date_accepted     2014-10-05
_journal_name_full     'Acta Crystallographica, Section E'
_journal_year     2014
_journal_volume     70
_journal_issue     11
_journal_page_first     o1156
_journal_page_last     o1156
_journal_paper_category     HO
_journal_paper_doi     10.1107/S1600536814021916
_journal_coeditor_code     HB7291
_publ_contact_author_name     'Zhou, Yan-Ling'
_publ_contact_author_address
;
      School of Chemistry and Chemical Engineering
      Guangxi University
      Nanning 541004
      People's Republic of China
;
_publ_contact_author_email     zyl8289@126.com
_publ_contact_author_fax     ?
_publ_contact_author_phone     ?
_publ_section_title
;\
Crystal structure of
1-methyl-3-[2,2,2-trifluoro-1-(1-methyl-1<i>H</i>-indol-3-yl)-1-phenylethyl]-\
1<i>H</i>-indole
;
loop_
    _publ_author_name
    _publ_author_footnote
    _publ_author_address
    'Liu, Xian-Rong' .
;
School of Chemistry and Chemical Engineering, Guangxi University,
Nanning 541004, People's Republic of China
;
    'Zhou, Yan-Ling' .
;
School of Chemistry and Chemical Engineering, Guangxi University,
Nanning 541004, People's Republic of China
;
_publ_section_synopsis     .
