# Supplementary material for: Crystal structure of 1-methyl-3-[2,2,2-tri­fluoro-1-(1-methyl-1H-indol-3-yl)-1-phenyl­eth­yl]-1H-indole
Source: Acta Crystallogr Sect E Struct Rep Online. 2014 Oct 11;70(Pt 11):o1156. doi: 10.1107/S1600536814021916 (PMC4257249; doi:10.1107/S1600536814021916)
Supplement: Supplementary file 2 [file e-70-o1156-Isup2.hkl]

#
# h,k,l, Fc-squared, Fo-squared, sigma(Fo-squared) and status flag
#
data_I
_shelx_title '    ly1 in P2(1)/c'
_shelx_refln_list_code          4
_shelx_F_calc_maximum      171.55
_exptl_crystal_F_000       872.00
_reflns_d_resolution_high  0.8577
 
loop_
 _symmetry_equiv_pos_as_xyz
 'x, y, z'
 '-x, y+1/2, -z+1/2'
 '-x, -y, -z'
 'x, -y-1/2, z-1/2'
 
_cell_length_a    10.0033
_cell_length_b    12.9427
_cell_length_c    16.2699
_cell_angle_alpha  90.000
_cell_angle_beta  102.571
_cell_angle_gamma  90.000
 
_shelx_F_squared_multiplier     1.000
 
loop_
 _refln_index_h
 _refln_index_k
 _refln_index_l
 _refln_F_squared_calc
 _refln_F_squared_meas
 _refln_F_squared_sigma
 _refln_observed_status
   1   0   0       75.18       66.19      2.77 o
   2   0   0      605.44      508.45      4.96 o
   3   0   0     1966.66     1792.96     20.30 o
   4   0   0     1640.99     1624.31     12.25 o
   5   0   0       87.58       45.27      2.57 o
   6   0   0      808.78      768.81     12.51 o
   7   0   0       41.00       37.20      3.25 o
   8   0   0      261.42      238.18     10.45 o
   9   0   0       64.15       66.87      6.16 o
  10   0   0       50.39       58.32     10.58 o
  11   0   0        3.59        3.64      2.28 o
   1   1   0    10290.09     8948.07     61.16 o
   2   1   0      192.82      203.44      2.53 o
   3   1   0      111.41      129.93      1.89 o
   4   1   0      293.85      274.17      3.44 o
   5   1   0        1.49        2.22      0.63 o
   6   1   0        2.39        2.30      0.85 o
   7   1   0       48.76       46.10      2.53 o
   8   1   0       22.69       15.13      1.62 o
   9   1   0       29.60       33.10      4.04 o
  10   1   0        4.43        7.47      3.53 o
  11   1   0       51.24       58.94      7.84 o
   0   2   0       90.12       84.07      1.78 o
   1   2   0     1236.04     1166.48      9.57 o
   2   2   0     1171.74     1073.44     10.52 o
   3   2   0      139.80      179.17      2.42 o
   4   2   0     1487.41     1630.78     15.12 o
   5   2   0     1016.59      989.75     11.24 o
   6   2   0      225.38      224.05      4.75 o
   7   2   0      608.68      660.44     11.71 o
   8   2   0       47.67       53.72      3.80 o
   9   2   0       15.13       19.02      3.17 o
  10   2   0       73.91       66.46      4.73 o
  11   2   0       33.45       36.60      4.06 o
   1   3   0       15.78       18.45      0.64 o
   2   3   0      124.77      118.77      1.74 o
   3   3   0      734.61      695.58      5.26 o
   4   3   0      513.03      485.55      4.63 o
   5   3   0      588.08      586.78      6.63 o
   6   3   0       48.91       50.89      2.63 o
   7   3   0       20.09       32.85      2.81 o
   8   3   0      132.58      125.70      5.70 o
   9   3   0        2.09        0.70      2.13 o
  10   3   0       20.85       24.31      2.92 o
  11   3   0       52.14       53.22      6.04 o
   0   4   0     4360.68     4194.55     17.93 o
   1   4   0     3146.51     2889.83     10.00 o
   2   4   0      191.98      219.28      2.96 o
   3   4   0        3.29       18.44      2.03 o
   4   4   0       14.28       15.64      1.18 o
   5   4   0     1011.52     1261.58     16.56 o
   6   4   0      496.32      488.15      8.90 o
   7   4   0      469.19      477.14      8.92 o
   8   4   0      140.79      141.44      6.20 o
   9   4   0       37.55       32.64      3.51 o
  10   4   0        1.91        0.00      2.20 o
   1   5   0      389.16      382.53      3.70 o
   2   5   0        0.16        0.48      0.57 o
   3   5   0      828.53      889.05     10.15 o
   4   5   0      382.85      450.09      6.21 o
   5   5   0       67.00       63.22      2.81 o
   6   5   0       26.02       27.07      2.18 o
   7   5   0        5.40        5.51      1.47 o
   8   5   0      110.63      102.01      4.57 o
   9   5   0       13.04       14.02      2.42 o
  10   5   0        2.14        0.00      1.49 o
   0   6   0     4542.18     4528.63     41.78 o
   1   6   0      162.03      160.06      2.61 o
   2   6   0       54.04       45.81      1.72 o
   3   6   0       19.86       20.70      1.32 o
   4   6   0      236.30      252.20      4.99 o
   5   6   0      512.26      532.83      8.87 o
   6   6   0      753.03      769.95     11.37 o
   7   6   0      177.15      195.64      5.74 o
   8   6   0        4.00        6.46      1.92 o
   9   6   0        0.01        0.00      1.66 o
  10   6   0       36.63       33.64      2.97 o
   1   7   0      130.23      153.98      2.97 o
   2   7   0      602.60      608.11      7.02 o
   3   7   0       46.47       48.32      2.07 o
   4   7   0      259.01      283.85      5.63 o
   5   7   0      539.93      552.36      8.85 o
   6   7   0       46.32       43.37      2.60 o
   7   7   0       46.85       49.22      3.28 o
   8   7   0      173.16      155.66      8.16 o
   9   7   0       22.91       25.08      2.96 o
  10   7   0        4.70        3.03      1.13 o
   0   8   0     1741.40     1839.82     20.52 o
   1   8   0      227.76      237.99      4.40 o
   2   8   0        8.74        7.97      1.06 o
   3   8   0        0.63        0.26      0.82 o
   4   8   0     1264.11     1233.40     14.29 o
   5   8   0      581.79      537.32      8.97 o
   6   8   0        6.77        3.64      1.70 o
   7   8   0       20.81       31.51      3.76 o
   8   8   0       32.49       44.32      4.46 o
   9   8   0        0.77        4.52      1.80 o
   1   9   0      171.48      195.95      4.75 o
   2   9   0       46.96       50.62      2.59 o
   3   9   0       99.53      109.52      3.66 o
   4   9   0       42.65       32.88      2.09 o
   5   9   0        3.59        3.85      1.66 o
   6   9   0      315.36      341.09     10.47 o
   7   9   0        9.13        8.06      2.34 o
   8   9   0       78.42       95.27      6.07 o
   9   9   0        0.00        0.69      1.58 o
   0  10   0      255.33      230.12      9.86 o
   1  10   0      223.11      225.20      6.80 o
   2  10   0       10.89       13.85      1.57 o
   3  10   0      192.01      199.30      5.33 o
   4  10   0      583.43      600.10      9.59 o
   5  10   0        1.68        0.55      1.44 o
   6  10   0       84.71       91.43      5.09 o
   7  10   0       10.84       13.08      2.69 o
   8  10   0       43.03       43.02      3.87 o
   1  11   0        4.84        1.05      1.11 o
   2  11   0      169.42      165.25      5.52 o
   3  11   0      229.57      231.80      6.54 o
   4  11   0      106.11      122.11      5.28 o
   5  11   0      154.08      156.32      5.92 o
   6  11   0       37.99       33.90      3.09 o
   7  11   0       43.67       51.73      4.99 o
   0  12   0      131.69      126.66      7.92 o
   1  12   0        0.30        0.00      1.85 o
   2  12   0       33.92       39.34      3.36 o
   3  12   0        7.10        4.92      1.47 o
   4  12   0        8.42       10.86      2.00 o
   5  12   0       45.99       44.87      3.10 o
   6  12   0       21.23       25.08      2.33 o
   1  13   0        3.60        5.06      1.51 o
   2  13   0       24.23       26.45      2.70 o
   3  13   0       23.14       21.90      2.76 o
   4  13   0       82.16       88.91      4.81 o
   5  13   0       29.20       27.71      2.67 o
   0  14   0      160.17      181.90      8.70 o
   1  14   0       14.10       12.77      1.98 o
   2  14   0       28.83       28.63      2.58 o
   3  14   0        0.03        0.00      1.29 o
   4  14   0       20.12       23.76      2.09 o
   1  15   0        2.67        3.86      1.33 o
 -11   1   1       14.20       16.08      3.10 o
 -10   1   1        6.49       13.25      4.16 o
  -9   1   1      186.85      158.52      8.81 o
  -8   1   1      486.80      459.58     12.81 o
  -7   1   1      128.46      125.11      4.09 o
  -6   1   1      552.52      592.51      6.43 o
  -5   1   1      335.95      372.43      5.50 o
  -4   1   1      461.29      546.79      6.83 o
  -3   1   1     1242.47     1173.51     10.69 o
  -2   1   1     1819.04     1664.57      7.41 o
  -1   1   1     3495.39     3237.89     17.30 o
   0   1   1       87.41      106.68      1.87 o
   1   1   1    15819.72    13433.41     85.00 o
   2   1   1     8604.31     7901.43     60.06 o
   3   1   1     2740.43     2527.58     17.39 o
   4   1   1      364.25      417.92      4.13 o
   5   1   1      626.92      694.14      7.39 o
   6   1   1      153.47      196.60      4.88 o
   7   1   1      317.47      312.23      7.16 o
   8   1   1      358.95      332.92      7.94 o
   9   1   1      254.43      220.95     13.79 o
  10   1   1       65.33       72.87      8.43 o
  11   1   1       17.46       22.51      2.76 o
 -11   2   1       14.50       22.19      3.38 o
 -10   2   1       50.86       53.92      4.29 o
  -9   2   1        8.34       11.54      2.69 o
  -8   2   1       13.88       13.42      2.02 o
  -7   2   1      361.11      382.39      7.95 o
  -6   2   1       35.78       43.08      2.11 o
  -5   2   1      167.11      223.35      3.91 o
  -4   2   1       87.66       88.10      1.98 o
  -3   2   1     2353.24     2256.76     19.70 o
  -2   2   1     2122.75     1958.73     18.51 o
  -1   2   1     4106.77     3750.32     20.38 o
   0   2   1     1273.72     1191.24      4.51 o
   1   2   1      685.48      652.13      6.19 o
   2   2   1     1167.05     1060.75      6.80 o
   3   2   1       23.17       20.62      0.76 o
   4   2   1       89.66      112.38      2.49 o
   5   2   1       99.85      137.47      3.01 o
   6   2   1        5.58        5.54      1.01 o
   7   2   1       15.21       15.08      1.94 o
   8   2   1        2.93        3.60      1.22 o
   9   2   1       46.77       39.00      4.41 o
  10   2   1        1.34        3.01      1.53 o
  11   2   1        8.33       12.78      3.24 o
 -11   3   1        5.70        2.03      2.35 o
 -10   3   1        7.52        4.80      1.99 o
  -9   3   1       27.03       18.26      2.94 o
  -8   3   1     1084.45     1097.10     16.39 o
  -7   3   1       52.83       56.13      3.20 o
  -6   3   1       46.08       49.78      2.81 o
  -5   3   1      140.58      168.48      3.69 o
  -4   3   1      810.81      889.20      6.38 o
  -3   3   1        1.97        8.07      1.57 o
  -2   3   1     2999.63     2703.70     16.92 o
  -1   3   1      238.57      200.85      2.64 o
   0   3   1     2078.71     1927.58     11.28 o
   1   3   1      627.19      565.24      3.53 o
   2   3   1      155.22      169.23      2.52 o
   3   3   1      238.68      217.47      2.55 o
   4   3   1       44.54       46.25      1.80 o
   5   3   1      435.43      497.88      5.81 o
   6   3   1      489.79      505.08      7.89 o
   7   3   1        0.48        1.74      1.02 o
   8   3   1      227.11      199.09      7.42 o
   9   3   1        1.10        1.36      1.70 o
  10   3   1        4.71        4.70      1.68 o
  11   3   1       85.08       92.54      7.36 o
 -11   4   1        3.23        2.32      2.57 o
 -10   4   1       22.84       21.06      2.67 o
  -9   4   1        7.81        6.83      1.91 o
  -8   4   1        0.82        1.94      1.45 o
  -7   4   1       17.94       19.85      2.14 o
  -6   4   1      188.31      203.81      5.34 o
  -5   4   1      331.10      364.31      6.14 o
  -4   4   1        2.56        1.79      0.62 o
  -3   4   1      980.90      963.36      8.38 o
  -2   4   1      497.29      423.29      3.53 o
  -1   4   1      213.65      254.74      2.63 o
   0   4   1        2.02        5.22      0.47 o
   1   4   1     2274.10     2191.11     10.17 o
   2   4   1     1083.80     1049.91      7.99 o
   3   4   1      136.68      134.00      2.86 o
   4   4   1      125.96      161.86      5.18 o
   5   4   1       73.50       67.97      2.65 o
   6   4   1      226.69      250.87      5.70 o
   7   4   1      104.49      103.14      4.57 o
   8   4   1       17.16       10.91      1.91 o
   9   4   1      112.94      110.24      6.82 o
  10   4   1       76.83       86.13      5.90 o
 -10   5   1        5.16        4.08      1.82 o
  -9   5   1       65.23       67.60      4.72 o
  -8   5   1       41.33       42.21      2.79 o
  -7   5   1      117.85      120.84      3.94 o
  -6   5   1        8.50        7.26      1.48 o
  -5   5   1        3.98        7.66      1.30 o
  -4   5   1      178.83      183.70      3.77 o
  -3   5   1       55.33       55.47      1.96 o
  -2   5   1     1026.45     1039.02      9.02 o
  -1   5   1       27.89       40.63      1.26 o
   0   5   1       16.86       14.76      0.72 o
   1   5   1       34.78       33.37      1.09 o
   2   5   1       79.43       69.26      1.69 o
   3   5   1      899.65      966.10      8.98 o
   4   5   1      623.86      770.77      7.72 o
   5   5   1       12.12       13.03      1.31 o
   6   5   1       23.22       25.97      2.01 o
   7   5   1      292.17      285.27      7.97 o
   8   5   1       74.13       81.36      5.38 o
   9   5   1        0.06        0.00      1.91 o
  10   5   1       12.13        8.61      2.19 o
 -10   6   1       25.47       26.76      2.79 o
  -9   6   1       14.39        9.70      3.04 o
  -8   6   1       50.47       42.73      4.40 o
  -7   6   1      369.35      365.30      7.33 o
  -6   6   1      123.58      138.50      5.21 o
  -5   6   1      904.92      912.77     11.53 o
  -4   6   1      145.26      164.95      3.83 o
  -3   6   1      901.34      908.92     10.82 o
  -2   6   1      172.14      182.73      3.43 o
  -1   6   1       28.98       31.72      1.33 o
   0   6   1      609.51      603.53      4.69 o
   1   6   1      689.30      762.46      6.18 o
   2   6   1       63.02       81.95      2.43 o
   3   6   1       10.63       12.63      1.13 o
   4   6   1        1.09        1.71      0.84 o
   5   6   1      347.86      396.26      6.87 o
   6   6   1      117.27      116.11      4.23 o
   7   6   1        8.19        7.68      1.50 o
   8   6   1      134.32      127.82      7.00 o
   9   6   1        1.04        0.00      1.46 o
  10   6   1       23.19       25.18      2.54 o
 -10   7   1       25.73       30.37      2.71 o
  -9   7   1      117.75      129.02      6.21 o
  -8   7   1       78.60       77.44      5.83 o
  -7   7   1       33.51       43.28      2.51 o
  -6   7   1       25.56       20.87      1.53 o
  -5   7   1       11.65        8.99      1.43 o
  -4   7   1       25.99       18.44      1.50 o
  -3   7   1      189.68      172.17      3.76 o
  -2   7   1      180.16      179.84      3.57 o
  -1   7   1      401.79      414.15      5.35 o
   0   7   1      159.16      204.16      3.35 o
   1   7   1       55.24       60.06      2.11 o
   2   7   1      925.51      964.08      9.91 o
   3   7   1      136.39      150.99      3.81 o
   4   7   1        0.78        4.49      1.15 o
   5   7   1      502.97      541.36      9.67 o
   6   7   1     1173.03     1221.25     21.16 o
   7   7   1      234.03      239.31      7.59 o
   8   7   1      107.16       98.09      6.49 o
   9   7   1       97.64       99.71      5.97 o
  -9   8   1       13.66       13.17      2.54 o
  -8   8   1      203.28      243.21      9.84 o
  -7   8   1       83.44       80.42      5.18 o
  -6   8   1       42.96       49.04      3.26 o
  -5   8   1       71.10       75.19      3.81 o
  -4   8   1      166.09      148.81      4.65 o
  -3   8   1       99.85      109.45      3.61 o
  -2   8   1      282.27      305.24      5.37 o
  -1   8   1       14.21       17.36      1.45 o
   0   8   1      933.21      987.60      9.16 o
   1   8   1       22.89       25.23      1.58 o
   2   8   1       39.90       30.43      1.84 o
   3   8   1       38.04       43.57      2.26 o
   4   8   1       16.11       17.11      1.93 o
   5   8   1       15.96       10.76      2.36 o
   6   8   1       17.19       22.00      2.40 o
   7   8   1       20.69       13.76      3.69 o
   8   8   1        3.89        4.30      2.22 o
   9   8   1        4.20        7.42      2.00 o
  -9   9   1        3.49        2.77      1.61 o
  -8   9   1      218.03      225.47      9.13 o
  -7   9   1      242.04      271.55      9.30 o
  -6   9   1       29.68       34.55      3.64 o
  -5   9   1       11.64       10.27      1.73 o
  -4   9   1        9.86        8.26      1.13 o
  -3   9   1      583.33      610.31      8.47 o
  -2   9   1       38.24       40.14      2.42 o
  -1   9   1      305.68      315.62      6.12 o
   0   9   1      603.87      618.66      9.67 o
   1   9   1      235.21      234.87      5.50 o
   2   9   1       30.41       27.50      1.93 o
   3   9   1       99.84       91.45      3.57 o
   4   9   1      164.68      150.85      4.74 o
   5   9   1      343.85      374.44     10.03 o
   6   9   1      402.85      442.38     19.18 o
   7   9   1       21.06       25.47      4.33 o
   8   9   1        9.06        7.70      2.23 o
  -8  10   1        0.61        0.00      1.73 o
  -7  10   1       23.13       23.41      2.56 o
  -6  10   1      927.28      974.34     17.65 o
  -5  10   1       68.25       66.63      4.37 o
  -4  10   1        3.45        3.23      1.25 o
  -3  10   1      141.90      151.77      5.58 o
  -2  10   1       31.26       33.62      2.17 o
  -1  10   1       43.61       41.53      3.11 o
   0  10   1       11.06       11.03      1.86 o
   1  10   1       53.39       62.85      3.24 o
   2  10   1        4.71        4.15      1.32 o
   3  10   1       69.65       67.13      3.04 o
   4  10   1      174.24      167.70      4.86 o
   5  10   1      463.40      482.84     11.24 o
   6  10   1      422.55      472.75     25.13 o
   7  10   1      252.79      267.54     11.85 o
   8  10   1      102.96      107.94      5.74 o
  -7  11   1       50.75       51.73      3.09 o
  -6  11   1      106.16      115.01      4.94 o
  -5  11   1        0.28        0.00      1.54 o
  -4  11   1      164.04      164.77      6.59 o
  -3  11   1      282.70      274.20      7.73 o
  -2  11   1      133.08      127.16      4.86 o
  -1  11   1       22.11       17.23      1.92 o
   0  11   1       64.43       53.79      3.15 o
   1  11   1      179.36      168.64      5.39 o
   2  11   1      110.34      101.80      4.29 o
   3  11   1       19.63       17.13      2.02 o
   4  11   1      465.89      502.58      9.69 o
   5  11   1       30.80       36.94      3.25 o
   6  11   1       53.37       58.89      4.80 o
   7  11   1       20.70       18.74      3.24 o
  -7  12   1        0.32        0.00      1.28 o
  -6  12   1        0.45        0.00      1.14 o
  -5  12   1       15.04       10.41      1.79 o
  -4  12   1       19.80       22.35      2.64 o
  -3  12   1        0.02        0.07      1.50 o
  -2  12   1      242.98      247.93      7.91 o
  -1  12   1      114.41      109.25      5.77 o
   0  12   1        5.59        2.42      1.38 o
   1  12   1      311.33      296.97      8.44 o
   2  12   1      177.86      180.85      6.58 o
   3  12   1       95.83      112.67      4.88 o
   4  12   1       58.78       63.00      4.06 o
   5  12   1        1.60        2.13      1.46 o
   6  12   1        6.55        6.97      1.89 o
  -5  13   1       36.18       44.76      3.37 o
  -4  13   1       33.36       39.12      3.42 o
  -3  13   1       84.92       93.41      5.16 o
  -2  13   1       27.25       28.18      2.80 o
  -1  13   1      124.37      134.59      6.07 o
   0  13   1      134.24      136.77      5.69 o
   1  13   1       90.48       81.69      4.41 o
   2  13   1        1.97        1.35      1.36 o
   3  13   1       30.46       33.32      2.84 o
   4  13   1        4.41        5.53      1.62 o
   5  13   1        0.43        0.15      1.37 o
  -4  14   1        6.35        8.28      1.48 o
  -3  14   1       98.93       98.33      4.31 o
  -2  14   1        0.22        0.00      1.44 o
  -1  14   1      101.64      115.30      4.90 o
   0  14   1        5.43        5.66      1.56 o
   1  14   1      258.96      284.27      7.49 o
   2  14   1       38.19       43.87      3.04 o
   3  14   1       12.32        9.96      1.61 o
   4  14   1        2.38        0.00      1.05 o
  -1  15   1       30.72       31.29      2.31 o
   0  15   1        0.09        0.96      1.29 o
 -11   0   2      136.92      164.35     15.89 o
 -10   0   2      272.10      273.41     22.66 o
  -9   0   2        9.55       11.02      2.74 o
  -8   0   2       45.31       47.10      6.27 o
  -7   0   2      402.32      363.99      9.02 o
  -6   0   2     1381.33     1368.45     23.60 o
  -5   0   2      290.53      236.71      4.92 o
  -4   0   2      630.35      646.66      6.98 o
  -3   0   2     1333.37     1448.72      8.06 o
  -2   0   2    12370.99    11085.27     43.63 o
  -1   0   2    12778.08    11218.10     33.28 o
   0   0   2     7758.96     6363.98     24.80 o
   1   0   2     1067.84     1005.08      9.75 o
   2   0   2     1622.25     1523.59     24.20 o
   3   0   2      335.77      389.08      4.42 o
   4   0   2       32.71       46.26      2.04 o
   5   0   2     2635.72     2924.09     30.03 o
   6   0   2      210.14      206.43      7.81 o
   7   0   2      137.50      153.36      7.37 o
   8   0   2       81.70       71.50      4.93 o
   9   0   2      136.32      155.03     17.88 o
  10   0   2        3.48        0.00      4.57 o
  11   0   2        0.53        7.43      2.53 o
 -11   1   2        1.34        1.60      2.15 o
 -10   1   2       44.29       44.76      6.93 o
  -9   1   2      538.80      467.41     20.28 o
  -8   1   2       33.78       42.27      2.58 o
  -7   1   2       60.53       56.85      3.18 o
  -6   1   2      342.62      391.69      6.15 o
  -5   1   2     3224.86     3434.28     38.96 o
  -4   1   2      992.74     1093.84      7.17 o
  -3   1   2     4743.91     4690.31     24.08 o
  -2   1   2    29427.98    25266.43     53.82 o
  -1   1   2      125.43      131.98      2.18 o
   0   1   2     2062.60     1906.66      9.06 o
   1   1   2     1809.69     1778.76      8.74 o
   2   1   2     1296.96     1259.13      8.62 o
   3   1   2       64.90       62.32      1.39 o
   4   1   2      211.53      248.58      3.52 o
   5   1   2     1032.21     1098.33      9.88 o
   6   1   2        1.06        0.87      1.12 o
   7   1   2        9.34       10.93      1.64 o
   8   1   2      137.80      135.70      4.98 o
   9   1   2       40.43       29.13      3.78 o
  10   1   2      108.03      124.35      8.35 o
  11   1   2      149.33      177.56      6.78 o
 -11   2   2        0.00        3.12      1.94 o
 -10   2   2        7.74        6.16      2.13 o
  -9   2   2        8.27        1.96      2.11 o
  -8   2   2       56.95       56.43      2.86 o
  -7   2   2       91.34       81.04      3.51 o
  -6   2   2      727.98      792.79     10.52 o
  -5   2   2      751.67      780.44      8.21 o
  -4   2   2       25.77       34.82      1.26 o
  -3   2   2     4630.96     4613.64     26.09 o
  -2   2   2     6325.75     5704.22     29.65 o
  -1   2   2     5602.36     5218.62     37.15 o
   0   2   2    12453.06    10754.44     85.16 o
   1   2   2     8284.86     7432.25     48.92 o
   2   2   2      104.10       98.15      1.61 o
   3   2   2     1935.21     1878.93     15.78 o
   4   2   2      488.60      508.03      6.62 o
   5   2   2      507.47      555.70      7.23 o
   6   2   2      279.73      349.16      6.66 o
   7   2   2        1.10        3.20      1.38 o
   8   2   2       48.18       55.39      3.43 o
   9   2   2       14.39       14.62      2.60 o
  10   2   2        6.59       10.69      3.06 o
 -11   3   2        3.73        4.75      2.77 o
 -10   3   2        7.89       11.33      2.46 o
  -9   3   2        3.85        3.09      2.49 o
  -8   3   2       17.84       30.01      2.58 o
  -7   3   2        0.16        1.51      1.02 o
  -6   3   2       65.69       61.70      2.75 o
  -5   3   2       19.57       17.04      1.34 o
  -4   3   2      529.75      629.53      9.40 o
  -3   3   2     1239.03     1287.06      7.00 o
  -2   3   2     2718.10     2576.98     20.64 o
  -1   3   2     4054.71     3729.55     24.71 o
   0   3   2    29258.09    25376.86     51.22 o
   1   3   2     2321.69     2140.08      9.34 o
   2   3   2     2069.62     2039.15     15.08 o
   3   3   2     1731.64     1928.23     14.52 o
   4   3   2      928.91     1052.00      8.47 o
   5   3   2      469.43      530.58      6.48 o
   6   3   2        0.19        1.15      0.82 o
   7   3   2      172.25      194.24      7.35 o
   8   3   2       69.86       59.76      3.90 o
   9   3   2       24.75       15.21      3.71 o
  10   3   2       57.48       55.33      4.03 o
 -11   4   2       24.82       19.81      4.33 o
 -10   4   2       71.42       62.29      4.29 o
  -9   4   2       21.79       24.61      3.39 o
  -8   4   2       48.71       41.92      2.42 o
  -7   4   2      206.47      197.60      6.06 o
  -6   4   2      109.54       91.93      3.86 o
  -5   4   2       13.37       15.34      1.32 o
  -4   4   2        0.25        2.08      0.65 o
  -3   4   2     1596.41     1560.37     10.40 o
  -2   4   2     3020.33     2904.92     14.41 o
  -1   4   2      112.80      105.89      1.68 o
   0   4   2     2230.18     2071.36      9.20 o
   1   4   2     2518.77     2479.38     11.70 o
   2   4   2      358.41      390.25      3.72 o
   3   4   2     1255.05     1250.51     13.02 o
   4   4   2     1508.42     1613.26     18.33 o
   5   4   2       26.28       26.15      1.69 o
   6   4   2       65.16       79.97      3.36 o
   7   4   2      128.91      136.78      4.31 o
   8   4   2      325.96      330.51      8.87 o
   9   4   2       15.93       22.40      3.33 o
  10   4   2       45.66       46.38      4.00 o
 -10   5   2       35.55       36.87      3.42 o
  -9   5   2        0.03        0.00      1.68 o
  -8   5   2        2.89        9.04      1.24 o
  -7   5   2      174.55      161.83      4.57 o
  -6   5   2       14.88       12.77      1.74 o
  -5   5   2      355.14      333.94      6.46 o
  -4   5   2      139.69      128.39      3.19 o
  -3   5   2        2.47        1.97      0.67 o
  -2   5   2      931.88      953.90      6.75 o
  -1   5   2      433.89      440.22      3.89 o
   0   5   2     1254.59     1198.42      7.65 o
   1   5   2     2200.02     2298.44     17.65 o
   2   5   2     1515.24     1624.45      9.26 o
   3   5   2        0.35        1.90      0.78 o
   4   5   2        4.47        3.35      0.91 o
   5   5   2        0.77        2.86      0.91 o
   6   5   2      186.49      218.17      5.60 o
   7   5   2        3.17        4.44      1.28 o
   8   5   2       37.70       38.94      3.82 o
   9   5   2        1.16        0.00      1.38 o
  10   5   2       13.13        7.22      1.79 o
 -10   6   2       37.70       33.02      3.10 o
  -9   6   2       62.65       58.03      4.82 o
  -8   6   2      258.19      272.80      8.41 o
  -7   6   2       62.85       63.42      3.13 o
  -6   6   2      959.32      984.17     12.79 o
  -5   6   2      390.72      386.81      6.99 o
  -4   6   2      121.59      115.66      3.11 o
  -3   6   2       10.74        8.89      0.93 o
  -2   6   2     2894.99     3069.31     17.92 o
  -1   6   2      626.29      559.05      5.08 o
   0   6   2       16.25        8.97      0.77 o
   1   6   2     1546.58     1758.14     14.87 o
   2   6   2       29.55       37.53      1.70 o
   3   6   2     1382.29     1375.13     15.74 o
   4   6   2     1415.36     1478.66     14.98 o
   5   6   2       46.39       47.30      2.75 o
   6   6   2      294.55      311.10      6.15 o
   7   6   2      430.11      474.98     11.60 o
   8   6   2        0.01        0.35      1.63 o
   9   6   2        0.02        0.00      1.57 o
  10   6   2       66.93       70.51      4.46 o
 -10   7   2       56.54       66.55      3.89 o
  -9   7   2        2.00        2.83      1.53 o
  -8   7   2        4.82        4.16      2.23 o
  -7   7   2       14.82       13.40      1.62 o
  -6   7   2      143.20      136.94      3.94 o
  -5   7   2       34.04       38.55      2.45 o
  -4   7   2     1497.47     1646.39     16.18 o
  -3   7   2       62.29       59.31      2.16 o
  -2   7   2     1692.15     1696.69     17.37 o
  -1   7   2      258.96      296.84      4.21 o
   0   7   2       10.71        9.46      1.24 o
   1   7   2       18.71       24.12      1.57 o
   2   7   2       20.61       28.85      1.77 o
   3   7   2      238.29      250.76      5.28 o
   4   7   2      261.71      248.75      6.31 o
   5   7   2       31.20       26.88      2.34 o
   6   7   2       11.34        9.07      2.50 o
   7   7   2      305.73      311.68     13.59 o
   8   7   2       85.00       74.75      5.63 o
   9   7   2        0.01        0.00      2.02 o
  -9   8   2       68.32       75.02      5.08 o
  -8   8   2      179.10      197.28      8.99 o
  -7   8   2        0.27        0.00      2.13 o
  -6   8   2      803.36      804.76     11.07 o
  -5   8   2       16.14       22.37      1.98 o
  -4   8   2       22.54       20.22      1.72 o
  -3   8   2        4.92        5.66      1.03 o
  -2   8   2      997.79     1058.06     10.56 o
  -1   8   2       72.65       70.02      2.56 o
   0   8   2      152.73      151.92      3.63 o
   1   8   2     1216.31     1244.88     14.20 o
   2   8   2       19.47       23.61      1.88 o
   3   8   2      288.97      250.26      5.61 o
   4   8   2      132.39      126.05      4.80 o
   5   8   2        3.23        0.86      1.34 o
   6   8   2      158.02      174.20      6.41 o
   7   8   2       16.85       14.47      5.12 o
   8   8   2        2.99        3.55      2.02 o
   9   8   2       38.45       43.49      3.65 o
  -9   9   2       70.92       68.81      4.46 o
  -8   9   2       32.81       25.11      2.85 o
  -7   9   2       22.03       23.36      2.98 o
  -6   9   2       30.51       25.96      3.17 o
  -5   9   2      477.20      484.84      9.15 o
  -4   9   2       96.78       95.01      3.22 o
  -3   9   2       27.74       30.86      2.03 o
  -2   9   2      193.70      204.28      5.22 o
  -1   9   2      384.07      369.03      7.86 o
   0   9   2       88.62       80.63      3.43 o
   1   9   2      380.31      405.25      7.17 o
   2   9   2       47.76       52.89      2.95 o
   3   9   2      384.70      406.42      7.47 o
   4   9   2      179.97      205.01      6.24 o
   5   9   2        5.34        4.91      1.46 o
   6   9   2      520.31      562.57     33.04 o
   7   9   2        9.12        7.58      3.12 o
   8   9   2        0.14        1.39      1.73 o
  -8  10   2       20.37       22.95      2.11 o
  -7  10   2      119.79      121.86      5.53 o
  -6  10   2      243.28      262.15      8.34 o
  -5  10   2      104.09      110.84      5.09 o
  -4  10   2       15.85       12.28      1.53 o
  -3  10   2      119.12      109.80      4.45 o
  -2  10   2      320.41      321.89      6.65 o
  -1  10   2      165.27      160.07      5.45 o
   0  10   2       87.02       90.65      4.17 o
   1  10   2      161.80      165.60      6.05 o
   2  10   2      388.51      350.94      6.80 o
   3  10   2      209.06      216.81      6.25 o
   4  10   2      101.64      107.60      5.77 o
   5  10   2      337.98      372.83     16.95 o
   6  10   2      252.09      276.53     12.78 o
   7  10   2        5.91        6.82      2.71 o
   8  10   2       26.10       35.05      3.24 o
  -7  11   2       71.10       76.68      3.77 o
  -6  11   2       47.53       47.52      3.30 o
  -5  11   2      101.55       99.65      4.81 o
  -4  11   2      408.40      415.89     10.39 o
  -3  11   2       18.64       15.08      1.81 o
  -2  11   2        6.10        6.65      1.26 o
  -1  11   2       83.95       68.30      3.31 o
   0  11   2       24.51       26.26      2.22 o
   1  11   2      209.39      195.87      6.29 o
   2  11   2       26.02       30.41      2.46 o
   3  11   2       51.53       43.63      3.15 o
   4  11   2        0.46        0.00      2.19 o
   5  11   2       53.54       61.32      6.60 o
   6  11   2        1.08        0.90      2.06 o
   7  11   2        4.10        3.77      2.03 o
  -7  12   2       25.60       34.36      2.40 o
  -6  12   2        3.06        2.28      1.28 o
  -5  12   2       44.22       40.42      3.20 o
  -4  12   2       85.86       89.70      4.88 o
  -3  12   2      174.59      198.06      7.12 o
  -2  12   2       26.16       28.84      2.87 o
  -1  12   2       91.51       92.13      5.28 o
   0  12   2        4.26        5.22      1.65 o
   1  12   2        0.00        0.00      1.19 o
   2  12   2       33.48       34.63      2.98 o
   3  12   2       15.38       16.36      2.26 o
   4  12   2      276.80      327.25      8.66 o
   5  12   2       41.44       37.46      4.45 o
   6  12   2       16.19       16.74      3.05 o
  -5  13   2        4.08        1.95      1.27 o
  -4  13   2       39.20       39.40      3.10 o
  -3  13   2       32.78       34.98      3.34 o
  -2  13   2        1.51        5.34      1.93 o
  -1  13   2        0.20        0.00      1.25 o
   0  13   2        5.30        5.53      2.32 o
   1  13   2      118.19      123.76      4.83 o
   2  13   2       10.18       10.71      1.99 o
   3  13   2      151.71      166.27      6.59 o
   4  13   2        7.96        7.09      1.93 o
   5  13   2       21.12       28.74      3.40 o
  -4  14   2      144.66      161.84      5.57 o
  -3  14   2       69.20       78.54      3.83 o
  -2  14   2       31.16       33.10      2.75 o
  -1  14   2       41.56       46.70      3.18 o
   0  14   2       12.95       12.54      1.90 o
   1  14   2        5.28        3.19      1.26 o
   2  14   2        7.22        6.06      1.89 o
   3  14   2       12.83       16.47      2.38 o
   0  15   2        0.01        0.00      1.07 o
 -11   1   3        0.66        0.00      1.94 o
 -10   1   3        0.05        0.00      2.72 o
  -9   1   3      235.29      215.96      8.43 o
  -8   1   3        0.30        0.00      1.67 o
  -7   1   3      258.59      273.59      5.80 o
  -6   1   3     1075.23     1180.42     10.47 o
  -5   1   3     1260.08     1473.92     10.35 o
  -4   1   3      128.46      127.80      2.07 o
  -3   1   3     7568.52     7148.38     40.84 o
  -2   1   3     2369.78     2124.28      9.83 o
  -1   1   3       16.28       12.08      0.64 o
   0   1   3     1684.17     1494.78     14.17 o
   1   1   3     1571.75     1467.79     12.23 o
   2   1   3       30.77       28.12      0.88 o
   3   1   3      141.20      128.84      2.05 o
   4   1   3     1066.81     1174.24      9.86 o
   5   1   3      185.09      168.56      4.72 o
   6   1   3        3.87        6.53      1.34 o
   7   1   3      274.69      273.49      7.61 o
   8   1   3      235.37      226.78      6.91 o
   9   1   3        6.75        9.87      2.77 o
  10   1   3        0.25        3.09      3.39 o
 -11   2   3        0.36        1.62      2.56 o
 -10   2   3       10.91        7.55      4.09 o
  -9   2   3       45.21       41.89      3.04 o
  -8   2   3       42.66       44.72      2.91 o
  -7   2   3       27.90       26.44      2.12 o
  -6   2   3        6.60        3.72      0.91 o
  -5   2   3      360.17      371.63      5.13 o
  -4   2   3        0.44        2.50      0.59 o
  -3   2   3       97.71      114.09      1.78 o
  -2   2   3     4327.73     4102.19     30.53 o
  -1   2   3     3548.38     3338.18     30.80 o
   0   2   3     3162.88     3019.68     21.42 o
   1   2   3     3382.24     3136.49     25.27 o
   2   2   3     1175.56     1187.57      8.74 o
   3   2   3      611.04      577.85      5.01 o
   4   2   3      204.39      240.37      4.08 o
   5   2   3      920.76      987.00     10.00 o
   6   2   3        6.54        4.64      1.31 o
   7   2   3      796.04      849.35     13.29 o
   8   2   3        0.10        0.69      1.26 o
   9   2   3        0.64        4.27      1.78 o
  10   2   3        0.35        0.69      2.59 o
 -11   3   3       25.35       20.32      4.33 o
 -10   3   3      131.98      119.80      6.29 o
  -9   3   3        0.01        0.00      1.35 o
  -8   3   3      345.42      356.09      7.37 o
  -7   3   3       90.58       71.88      3.39 o
  -6   3   3        4.49        5.22      1.04 o
  -5   3   3     1022.87     1093.88      9.51 o
  -4   3   3      435.28      476.65      5.45 o
  -3   3   3      417.19      360.20      3.76 o
  -2   3   3     3880.58     3735.56     20.50 o
  -1   3   3       73.99       88.72      1.65 o
   0   3   3     7730.63     7017.28     35.60 o
   1   3   3      452.30      418.58      3.21 o
   2   3   3        1.07        1.81      0.39 o
   3   3   3       60.94       46.73      1.61 o
   4   3   3      611.27      688.74      7.50 o
   5   3   3      747.11      774.42     11.19 o
   6   3   3      212.20      199.39      5.34 o
   7   3   3        0.53        0.20      1.03 o
   8   3   3      195.61      204.71      6.48 o
   9   3   3       35.40       32.34      3.40 o
  10   3   3      159.26      156.76      7.17 o
 -11   4   3        0.44        1.64      2.45 o
 -10   4   3       32.16       32.16      3.07 o
  -9   4   3      111.71      115.59      5.94 o
  -8   4   3      165.83      159.29      4.84 o
  -7   4   3       33.38       35.02      2.69 o
  -6   4   3      146.43      151.35      4.66 o
  -5   4   3       27.57       30.36      1.85 o
  -4   4   3       24.02       24.41      1.40 o
  -3   4   3      522.44      497.09      5.23 o
  -2   4   3       95.50       69.66      1.54 o
  -1   4   3      259.39      266.37      2.49 o
   0   4   3     3290.73     3227.53     19.67 o
   1   4   3     6141.61     6003.39     29.18 o
   2   4   3     2277.72     2417.47     24.30 o
   3   4   3      146.85      148.66      2.99 o
   4   4   3     1485.78     1730.35     12.51 o
   5   4   3        0.93        2.28      0.88 o
   6   4   3      267.21      253.42      6.10 o
   7   4   3       94.83       99.24      4.45 o
   8   4   3        1.38        4.95      3.04 o
   9   4   3      177.00      184.80      7.57 o
  10   4   3        1.37        1.97      1.68 o
 -10   5   3       61.41       57.33      4.12 o
  -9   5   3       64.90       62.17      3.97 o
  -8   5   3       37.06       32.49      2.19 o
  -7   5   3        5.86        5.45      1.37 o
  -6   5   3       28.70       31.32      2.36 o
  -5   5   3        5.33        5.88      1.16 o
  -4   5   3       94.60       83.42      2.65 o
  -3   5   3        0.37        0.53      0.64 o
  -2   5   3       12.49       15.80      0.95 o
  -1   5   3      512.58      457.53      4.03 o
   0   5   3      343.90      319.14      3.42 o
   1   5   3     1136.15     1110.24      7.44 o
   2   5   3      373.17      424.91      4.55 o
   3   5   3      449.85      495.59      6.81 o
   4   5   3      245.74      267.78      5.12 o
   5   5   3      199.82      192.24      5.07 o
   6   5   3        5.51        3.34      1.71 o
   7   5   3      279.48      280.34     12.53 o
   8   5   3       93.73       99.83      5.83 o
   9   5   3        1.32        0.25      1.61 o
  10   5   3        8.97        7.57      1.64 o
 -10   6   3       29.53       36.57      3.17 o
  -9   6   3        0.27        0.00      1.35 o
  -8   6   3        8.78        6.15      1.74 o
  -7   6   3      282.11      288.48      6.54 o
  -6   6   3       28.60       31.35      2.40 o
  -5   6   3        1.66        3.33      1.13 o
  -4   6   3      289.18      298.81      5.19 o
  -3   6   3      530.31      505.37      5.72 o
  -2   6   3     2137.80     2285.91     14.02 o
  -1   6   3      534.59      572.49      5.60 o
   0   6   3        3.00        0.57      0.67 o
   1   6   3     1193.89     1204.08     10.17 o
   2   6   3     2966.69     3197.54     27.06 o
   3   6   3      464.66      414.61      6.32 o
   4   6   3       95.09      100.75      3.42 o
   5   6   3       82.98       77.18      3.50 o
   6   6   3       44.28       51.60      3.09 o
   7   6   3       68.40       74.49      4.33 o
   8   6   3       17.59       14.16      2.95 o
   9   6   3        0.01        0.11      1.32 o
 -10   7   3       19.08       14.49      2.32 o
  -9   7   3      286.86      308.81      8.29 o
  -8   7   3        0.04        0.25      1.57 o
  -7   7   3        3.66        1.90      1.27 o
  -6   7   3      543.74      571.74      8.00 o
  -5   7   3        0.83        0.00      1.27 o
  -4   7   3      435.58      453.12      6.72 o
  -3   7   3      119.60      116.26      2.99 o
  -2   7   3       12.05       10.68      1.08 o
  -1   7   3      548.18      485.43      6.47 o
   0   7   3      327.76      322.48      5.21 o
   1   7   3      724.90      749.73      9.12 o
   2   7   3      373.87      359.50      5.77 o
   3   7   3       11.76       16.98      1.64 o
   4   7   3      780.08      846.49     11.74 o
   5   7   3      627.44      635.65     10.64 o
   6   7   3     1123.03     1153.07     20.80 o
   7   7   3       48.65       43.57      5.43 o
   8   7   3        7.84        5.11      3.21 o
   9   7   3        5.71        4.17      1.60 o
  -9   8   3        9.73        6.09      2.10 o
  -8   8   3       82.70       87.63      5.29 o
  -7   8   3      287.75      290.68      8.81 o
  -6   8   3      447.93      452.43      7.92 o
  -5   8   3      676.30      664.66      9.61 o
  -4   8   3      121.47      120.15      4.09 o
  -3   8   3      159.13      175.27      4.26 o
  -2   8   3        0.73        0.00      0.79 o
  -1   8   3       52.16       40.04      2.10 o
   0   8   3        9.95        9.18      1.28 o
   1   8   3      226.25      225.19      4.85 o
   2   8   3        0.27        1.77      0.94 o
   3   8   3        4.17        5.82      1.22 o
   4   8   3       32.06       33.99      2.60 o
   5   8   3      137.26      137.53      5.69 o
   6   8   3      320.43      314.56     11.55 o
   7   8   3      319.62      350.15     17.48 o
   8   8   3       99.00       91.51      5.77 o
   9   8   3       20.42       16.22      2.25 o
  -9   9   3       10.22       11.17      1.86 o
  -8   9   3        0.09        0.00      1.62 o
  -7   9   3       88.08       96.11      5.56 o
  -6   9   3       99.81      103.72      5.33 o
  -5   9   3      277.16      274.44      6.41 o
  -4   9   3      203.04      186.28      4.15 o
  -3   9   3      112.30      103.31      3.80 o
  -2   9   3       37.82       34.21      2.19 o
  -1   9   3      352.70      366.57      7.29 o
   0   9   3      393.93      437.41      7.91 o
   1   9   3       39.62       46.29      2.74 o
   2   9   3        4.19        3.51      1.18 o
   3   9   3      174.13      172.81      5.19 o
   4   9   3       74.42       80.14      5.04 o
   5   9   3      523.41      545.89     21.23 o
   6   9   3      106.63       93.90      6.49 o
   7   9   3      110.91      110.36      7.91 o
   8   9   3        6.18        1.93      1.39 o
  -8  10   3       28.48       29.48      2.59 o
  -7  10   3      113.94      123.47      5.53 o
  -6  10   3       11.34       12.37      2.18 o
  -5  10   3      276.27      270.87      7.82 o
  -4  10   3      216.50      226.80      6.54 o
  -3  10   3      360.15      368.83      8.10 o
  -2  10   3      109.14      116.70      4.07 o
  -1  10   3        8.27        5.24      2.14 o
   0  10   3      401.69      415.53      8.29 o
   1  10   3       41.77       41.29      2.36 o
   2  10   3       40.70       39.21      2.94 o
   3  10   3        0.00        0.97      1.62 o
   4  10   3      209.83      209.37      8.93 o
   5  10   3       74.08       79.17      6.90 o
   6  10   3      113.08      134.41      7.43 o
   7  10   3        4.88        3.21      1.92 o
  -7  11   3       46.34       50.63      3.17 o
  -6  11   3        4.46        3.18      1.57 o
  -5  11   3        9.54        1.75      1.55 o
  -4  11   3      109.52      105.78      5.28 o
  -3  11   3       67.21       67.85      3.68 o
  -2  11   3      120.12      112.77      4.32 o
  -1  11   3      413.63      401.12      8.99 o
   0  11   3      100.18       92.94      4.30 o
   1  11   3        0.14        0.39      1.48 o
   2  11   3      233.73      223.42      7.38 o
   3  11   3       30.98       27.25      2.86 o
   4  11   3       29.99       30.89      3.75 o
   5  11   3      132.97      140.20     12.58 o
   6  11   3       21.54       14.07      3.16 o
   7  11   3        9.94       10.39      2.02 o
  -7  12   3       33.74       40.65      2.94 o
  -6  12   3       26.46       26.57      2.53 o
  -5  12   3       17.47       16.23      2.20 o
  -4  12   3       45.12       45.98      3.56 o
  -3  12   3        0.75        1.11      1.27 o
  -2  12   3       94.86       95.04      4.48 o
  -1  12   3      388.27      397.10     10.53 o
   0  12   3       73.19       70.17      4.12 o
   1  12   3        0.72        0.00      1.69 o
   2  12   3      340.83      342.40      9.92 o
   3  12   3       29.09       24.53      2.65 o
   4  12   3        8.00       10.31      3.09 o
   5  12   3        8.21        7.14      2.36 o
   6  12   3        0.00        0.00      1.49 o
  -5  13   3        3.26        2.98      1.34 o
  -4  13   3        5.61        5.34      1.51 o
  -3  13   3        3.10        2.94      1.42 o
  -2  13   3       10.36        9.82      2.17 o
  -1  13   3       82.08       81.02      4.30 o
   0  13   3      112.42      115.04      5.07 o
   1  13   3        7.67        9.90      2.12 o
   2  13   3       24.63       20.22      2.51 o
   3  13   3        3.05        0.00      1.52 o
   4  13   3       63.07       66.39      5.36 o
   5  13   3        6.46        6.21      1.67 o
  -4  14   3        0.08        0.79      1.19 o
  -3  14   3       27.13       32.71      2.89 o
  -2  14   3       41.42       41.85      3.25 o
  -1  14   3       26.61       34.03      2.99 o
   0  14   3        0.21        0.00      1.49 o
   1  14   3        0.84        0.25      1.30 o
   2  14   3      123.58      152.86      5.70 o
   3  14   3       14.25       14.60      2.48 o
 -11   0   4       56.17       46.58      8.61 o
 -10   0   4       43.37       37.28      5.44 o
  -9   0   4      218.08      224.38     13.34 o
  -8   0   4        1.57        1.70      2.16 o
  -7   0   4       73.94       73.21      6.39 o
  -6   0   4      253.29      223.03      6.15 o
  -5   0   4       11.15       16.21      1.46 o
  -4   0   4      773.69      774.02      9.51 o
  -3   0   4    15555.76    14576.67     44.54 o
  -2   0   4     1785.18     1520.53     23.00 o
  -1   0   4    26313.21    22046.71     47.53 o
   0   0   4     6551.92     5706.94     67.80 o
   1   0   4       96.73       99.31      1.97 o
   2   0   4      119.14      126.11      2.75 o
   3   0   4      569.09      686.83     10.84 o
   4   0   4      456.64      473.94     10.18 o
   5   0   4     1102.73     1245.57     19.38 o
   6   0   4       48.09       59.90      4.66 o
   7   0   4      170.80      174.43      6.21 o
   8   0   4      279.37      302.21     11.39 o
   9   0   4        5.50        0.00      3.89 o
  10   0   4       32.27       35.82      7.88 o
 -11   1   4       13.13        9.63      2.53 o
 -10   1   4       74.68       92.63      8.50 o
  -9   1   4       14.90       14.89      3.00 o
  -8   1   4        5.39        3.55      1.84 o
  -7   1   4        5.50        4.17      1.36 o
  -6   1   4       19.80       19.59      1.55 o
  -5   1   4     1133.42     1218.45      8.34 o
  -4   1   4      149.28      146.87      2.51 o
  -3   1   4     7254.36     7109.47     40.74 o
  -2   1   4    10165.95     9135.12     67.20 o
  -1   1   4     4756.88     4449.08     12.15 o
   0   1   4     1600.46     1373.51      7.46 o
   1   1   4      556.25      560.41      3.85 o
   2   1   4       39.91       37.85      1.42 o
   3   1   4      427.57      449.85      4.94 o
   4   1   4      390.32      457.83      6.68 o
   5   1   4      323.25      333.10      6.84 o
   6   1   4      236.03      248.36      6.48 o
   7   1   4        0.90        0.00      1.13 o
   8   1   4      367.28      364.28      8.80 o
   9   1   4      159.56      146.85      7.80 o
  10   1   4       86.27       86.89      8.27 o
 -11   2   4       55.17       41.28      5.79 o
 -10   2   4      132.08      125.10      7.41 o
  -9   2   4        0.08        0.00      1.68 o
  -8   2   4      210.06      218.65      6.46 o
  -7   2   4        0.59        2.62      1.03 o
  -6   2   4        3.69        2.16      0.95 o
  -5   2   4      388.04      494.68      5.31 o
  -4   2   4     6447.85     6259.13     25.90 o
  -3   2   4       97.94       79.07      1.61 o
  -2   2   4      214.21      233.56      2.17 o
  -1   2   4    10436.92     9004.16     39.18 o
   0   2   4     7069.78     6659.46     28.43 o
   1   2   4      143.88      121.58      1.83 o
   2   2   4      280.33      269.10      3.32 o
   3   2   4     1033.85     1059.77      7.78 o
   4   2   4       42.74       38.05      1.89 o
   5   2   4      371.98      355.29      7.09 o
   6   2   4       49.05       45.15      3.10 o
   7   2   4        1.55        4.50      1.91 o
   8   2   4       23.49       28.13      3.30 o
   9   2   4       47.80       41.53      3.84 o
  10   2   4        0.10        0.00      2.11 o
 -11   3   4       30.49       29.24      4.88 o
 -10   3   4       16.87       11.39      2.13 o
  -9   3   4      160.49      156.59      8.76 o
  -8   3   4      521.41      551.38      9.75 o
  -7   3   4      132.06      139.31      4.71 o
  -6   3   4        7.95        6.42      1.33 o
  -5   3   4       14.43       17.54      1.40 o
  -4   3   4      211.26      223.05      3.61 o
  -3   3   4       94.31      115.38      2.30 o
  -2   3   4       17.99       24.25      0.94 o
  -1   3   4     2654.82     2699.89     13.63 o
   0   3   4     4138.61     4142.38     26.17 o
   1   3   4     1207.37     1181.86     10.91 o
   2   3   4       84.48      102.57      2.13 o
   3   3   4     1506.31     1561.67     15.65 o
   4   3   4     1857.20     2112.20     25.45 o
   5   3   4       32.86       39.20      2.37 o
   6   3   4      221.38      232.49      5.95 o
   7   3   4      329.01      350.92      8.34 o
   8   3   4       81.36       75.32      5.11 o
   9   3   4       19.81       15.04      2.95 o
  10   3   4        0.18        0.00      1.34 o
 -11   4   4       57.82       70.68      5.34 o
 -10   4   4       44.50       34.93      4.21 o
  -9   4   4      364.72      316.67     11.01 o
  -8   4   4      111.96       95.86      4.00 o
  -7   4   4       65.34       65.05      3.64 o
  -6   4   4      419.47      455.85      7.73 o
  -5   4   4     1288.66     1421.28     13.42 o
  -4   4   4     5582.70     5816.01     37.13 o
  -3   4   4     2520.70     2444.33     18.74 o
  -2   4   4      991.43      956.54      6.39 o
  -1   4   4     3302.69     3559.85     27.90 o
   0   4   4      317.81      246.02      3.23 o
   1   4   4     1568.48     1705.86     12.53 o
   2   4   4       11.40       13.00      1.08 o
   3   4   4      233.38      246.24      4.51 o
   4   4   4       23.83       21.43      1.71 o
   5   4   4      296.97      348.01      6.66 o
   6   4   4      235.14      239.90      6.94 o
   7   4   4      193.09      184.75      6.17 o
   8   4   4       39.92       40.83      3.85 o
   9   4   4      161.34      181.13      7.19 o
  10   4   4        4.09        5.58      1.80 o
 -11   5   4       29.70       30.39      3.45 o
 -10   5   4       28.81       29.54      3.36 o
  -9   5   4       29.37       21.91      2.84 o
  -8   5   4        1.41        0.67      1.04 o
  -7   5   4       37.39       33.77      2.12 o
  -6   5   4       94.78       98.01      3.98 o
  -5   5   4      129.66      137.63      4.13 o
  -4   5   4        1.33        4.90      1.04 o
  -3   5   4     2114.89     2185.97     18.64 o
  -2   5   4      372.44      405.04      4.79 o
  -1   5   4     2069.82     2084.00     12.47 o
   0   5   4      128.93      101.86      2.20 o
   1   5   4      262.06      273.33      4.09 o
   2   5   4      347.64      449.54      5.97 o
   3   5   4       26.60       27.98      1.83 o
   4   5   4      146.19      176.08      4.62 o
   5   5   4      394.00      388.68      7.85 o
   6   5   4       76.13       76.99      3.46 o
   7   5   4       24.05       20.62      2.15 o
   8   5   4       42.13       47.54      4.03 o
   9   5   4        1.99        2.15      1.91 o
 -10   6   4        2.09        3.42      1.47 o
  -9   6   4       44.13       44.65      3.86 o
  -8   6   4      619.09      672.34     14.62 o
  -7   6   4       84.51      100.16      3.95 o
  -6   6   4        4.95        4.87      1.65 o
  -5   6   4      271.41      292.70      6.24 o
  -4   6   4        9.68       20.03      1.47 o
  -3   6   4      164.05      150.63      3.24 o
  -2   6   4     1157.79     1265.07      9.06 o
  -1   6   4      162.40      170.17      3.75 o
   0   6   4     1397.09     1418.44     18.93 o
   1   6   4     1037.07     1051.14     10.23 o
   2   6   4      524.78      559.35      7.02 o
   3   6   4       12.20       13.27      1.40 o
   4   6   4        0.00        1.72      1.08 o
   5   6   4      530.80      570.08      9.31 o
   6   6   4      601.54      659.62     14.46 o
   7   6   4       78.07       83.01      5.93 o
   8   6   4        0.05        0.00      1.88 o
   9   6   4        5.13        0.09      1.96 o
 -10   7   4        8.04        7.47      1.87 o
  -9   7   4       46.69       53.47      4.05 o
  -8   7   4      228.99      221.33      8.41 o
  -7   7   4       31.20       24.95      1.95 o
  -6   7   4        4.16        2.11      0.87 o
  -5   7   4        3.86        4.65      1.35 o
  -4   7   4       50.50       56.47      2.67 o
  -3   7   4       29.95       35.02      1.81 o
  -2   7   4        0.06        0.91      0.76 o
  -1   7   4      113.66      144.07      3.84 o
   0   7   4       86.06      106.61      3.39 o
   1   7   4       79.25       86.65      3.09 o
   2   7   4      112.61      125.04      4.11 o
   3   7   4        9.09       10.59      1.46 o
   4   7   4      897.90      946.84     12.60 o
   5   7   4       13.52       14.19      2.10 o
   6   7   4      174.17      176.50     11.04 o
   7   7   4        0.00        0.00      2.14 o
   8   7   4       20.01       21.31      2.94 o
   9   7   4        0.56        1.57      1.20 o
  -9   8   4       27.73       25.04      3.12 o
  -8   8   4       36.43       38.10      3.69 o
  -7   8   4        0.32        1.10      2.19 o
  -6   8   4      207.59      183.16      5.07 o
  -5   8   4      334.84      284.63      5.82 o
  -4   8   4        7.43        6.39      1.25 o
  -3   8   4      156.35      159.19      4.12 o
  -2   8   4       71.03       88.69      3.17 o
  -1   8   4     1015.08     1014.22     10.37 o
   0   8   4      346.38      381.45      6.74 o
   1   8   4        4.86        2.65      1.01 o
   2   8   4      361.18      414.53      8.41 o
   3   8   4      481.09      501.26      9.60 o
   4   8   4        0.85        1.88      1.06 o
   5   8   4       25.33       28.56      2.94 o
   6   8   4        0.21        0.00      1.86 o
   7   8   4        3.15        4.62      2.01 o
   8   8   4       12.72       20.20      2.78 o
  -9   9   4        0.24        0.00      2.07 o
  -8   9   4        3.59        3.44      1.92 o
  -7   9   4        0.20        0.00      1.42 o
  -6   9   4       68.35       67.32      4.32 o
  -5   9   4        0.95        1.36      1.31 o
  -4   9   4      100.19       98.10      3.93 o
  -3   9   4       12.36       10.71      1.44 o
  -2   9   4       15.27       12.88      2.14 o
  -1   9   4       14.49       18.50      1.71 o
   0   9   4       24.48       27.49      2.04 o
   1   9   4        6.88        5.41      1.20 o
   2   9   4      376.16      419.26     10.82 o
   3   9   4       30.07       30.06      2.82 o
   4   9   4      211.29      227.49      9.37 o
   5   9   4        3.62        2.62      1.84 o
   6   9   4       10.41        9.01      3.19 o
   7   9   4       14.91       13.05      2.87 o
   8   9   4        0.52        0.56      1.29 o
  -8  10   4       70.42       76.26      4.40 o
  -7  10   4        8.72        9.35      2.09 o
  -6  10   4       23.40       20.35      2.72 o
  -5  10   4       42.29       36.01      3.24 o
  -4  10   4        0.06        0.00      1.49 o
  -3  10   4      141.76      119.18      4.99 o
  -2  10   4       52.17       56.76      3.48 o
  -1  10   4       61.99       60.03      2.80 o
   0  10   4       27.19       22.72      1.70 o
   1  10   4      816.15      773.15     12.21 o
   2  10   4       75.86       67.85      4.50 o
   3  10   4       40.25       34.91      3.39 o
   4  10   4        8.34        9.77      2.37 o
   5  10   4      172.71      185.43     14.67 o
   6  10   4        0.11        1.34      2.14 o
   7  10   4       74.64       83.15      5.13 o
  -7  11   4       16.10       13.84      2.23 o
  -6  11   4        0.20        0.58      1.48 o
  -5  11   4       17.36       12.70      2.09 o
  -4  11   4       10.05        7.90      1.93 o
  -3  11   4        0.00        2.97      1.53 o
  -2  11   4        8.15        4.58      1.50 o
  -1  11   4       10.48       10.58      1.96 o
   0  11   4      378.53      347.94      9.32 o
   1  11   4      697.19      692.80     14.13 o
   2  11   4      119.47      124.99      6.16 o
   3  11   4       11.99        9.14      2.34 o
   4  11   4       18.75       12.83      3.72 o
   5  11   4       28.24       34.00      4.47 o
   6  11   4       20.87       24.13      3.65 o
  -7  12   4       30.63       36.12      2.74 o
  -6  12   4       22.87       19.13      2.44 o
  -5  12   4       25.01       24.02      2.26 o
  -4  12   4       54.85       64.75      4.02 o
  -3  12   4      298.12      311.04      8.63 o
  -2  12   4       19.90       12.47      2.24 o
  -1  12   4       12.78       11.07      2.28 o
   0  12   4        3.75        4.22      1.78 o
   1  12   4        7.06        3.49      1.75 o
   2  12   4       28.00       34.26      3.23 o
   3  12   4       28.47       21.42      3.10 o
   4  12   4       24.48       22.91      3.66 o
   5  12   4      113.86      132.25      7.48 o
  -5  13   4        3.45        1.17      1.66 o
  -4  13   4        7.45       11.25      2.18 o
  -3  13   4        6.54        2.85      1.45 o
  -2  13   4        9.01        5.02      1.78 o
  -1  13   4       38.62       44.35      3.65 o
   0  13   4       39.40       41.96      3.52 o
   1  13   4       55.33       63.29      4.24 o
   2  13   4       28.84       22.39      2.60 o
   3  13   4      111.35      115.31      5.98 o
   4  13   4      128.08      157.73      9.67 o
  -4  14   4       37.13       32.85      3.03 o
  -3  14   4      114.06      107.33      5.55 o
  -2  14   4        4.71        4.43      1.74 o
  -1  14   4        0.73        1.75      1.33 o
   0  14   4        0.03        0.00      1.51 o
   1  14   4        6.59        3.93      1.44 o
   2  14   4        2.64        1.69      1.19 o
 -11   1   5       39.38       44.80      3.88 o
 -10   1   5        0.06        0.00      1.64 o
  -9   1   5      366.23      360.55     16.92 o
  -8   1   5      106.31      108.59      4.69 o
  -7   1   5       19.16       20.65      2.07 o
  -6   1   5       33.40       48.24      4.95 o
  -5   1   5        0.06        2.87      0.86 o
  -4   1   5      310.88      272.71      3.65 o
  -3   1   5      485.37      414.30      3.95 o
  -2   1   5      524.97      471.67      3.85 o
  -1   1   5      316.38      301.52      2.82 o
   0   1   5      876.95      812.52      8.58 o
   1   1   5     2635.06     2594.97     16.91 o
   2   1   5      381.65      448.22      4.88 o
   3   1   5      405.42      400.93      5.98 o
   4   1   5      271.93      311.10      6.16 o
   5   1   5       53.36       50.69      2.86 o
   6   1   5        0.18        2.30      1.39 o
   7   1   5        7.63       10.71      1.70 o
   8   1   5      116.49      115.86      7.15 o
   9   1   5       21.95       25.22      5.29 o
  10   1   5        0.17        1.89      2.24 o
 -11   2   5        6.04        9.30      2.57 o
 -10   2   5        0.63        0.00      1.83 o
  -9   2   5      162.24      155.85     14.04 o
  -8   2   5       45.29       45.24      3.29 o
  -7   2   5       24.60       22.21      2.26 o
  -6   2   5       95.51       99.42      3.73 o
  -5   2   5     1792.62     1782.62     14.24 o
  -4   2   5     3497.55     3603.42     14.74 o
  -3   2   5        1.66        2.94      0.61 o
  -2   2   5     1052.28      931.28      6.03 o
  -1   2   5      117.54      124.93      2.32 o
   0   2   5      344.29      314.82      3.17 o
   1   2   5      823.43      818.63      5.15 o
   2   2   5      558.14      643.95      6.37 o
   3   2   5      111.27      105.65      3.11 o
   4   2   5      476.49      566.58     10.54 o
   5   2   5       97.35      113.68      4.53 o
   6   2   5      138.75      130.98      5.28 o
   7   2   5       11.15        9.54      1.80 o
   8   2   5      631.14      646.65     16.42 o
   9   2   5       99.68       86.27      7.00 o
  10   2   5       17.65       16.37      3.72 o
 -11   3   5        0.98        0.36      1.33 o
 -10   3   5       50.92       37.81      3.81 o
  -9   3   5       16.76       17.44      3.25 o
  -8   3   5       95.37       97.52      4.82 o
  -7   3   5      195.53      192.21      5.93 o
  -6   3   5      514.08      506.81      8.54 o
  -5   3   5      377.33      427.80      6.43 o
  -4   3   5      780.36      790.62      7.66 o
  -3   3   5     5793.29     5809.07     41.94 o
  -2   3   5     8573.13     8524.61     50.31 o
  -1   3   5      197.89      182.04      2.93 o
   0   3   5      383.81      393.11      4.01 o
   1   3   5     2047.31     2109.54     20.78 o
   2   3   5     2973.44     3095.28     34.46 o
   3   3   5      696.46      603.77      7.68 o
   4   3   5      428.52      445.54      7.30 o
   5   3   5      359.08      384.99      8.32 o
   6   3   5       53.91       60.26      3.41 o
   7   3   5       33.55       23.71      2.53 o
   8   3   5      442.87      473.22     13.96 o
   9   3   5       79.44       83.23      5.56 o
  10   3   5       29.93       27.07      6.39 o
 -11   4   5       66.16       71.66      4.42 o
 -10   4   5       17.85       14.32      2.50 o
  -9   4   5      345.71      354.47     10.37 o
  -8   4   5        4.96        3.18      1.68 o
  -7   4   5       25.39       24.08      2.20 o
  -6   4   5       12.28       17.52      1.71 o
  -5   4   5      258.41      229.80      4.93 o
  -4   4   5      266.00      306.01      5.05 o
  -3   4   5      534.77      539.67      6.59 o
  -2   4   5      627.79      596.62      5.82 o
  -1   4   5     1040.91     1097.40      6.89 o
   0   4   5      144.28      152.38      3.07 o
   1   4   5     2117.53     2330.55     10.94 o
   2   4   5      253.10      300.83      4.76 o
   3   4   5       29.71       41.38      2.11 o
   4   4   5      150.20      150.83      4.52 o
   5   4   5       23.00       17.10      2.27 o
   6   4   5      894.90      956.98     17.80 o
   7   4   5       28.96       30.09      2.60 o
   8   4   5      127.89      137.47      6.77 o
   9   4   5       21.65       17.44      3.13 o
 -10   5   5       58.54       64.35      4.67 o
  -9   5   5      308.71      300.13      9.50 o
  -8   5   5      308.12      290.85      7.00 o
  -7   5   5       21.14       23.60      1.96 o
  -6   5   5     1011.87     1014.41     12.01 o
  -5   5   5       44.75       44.21      2.34 o
  -4   5   5      721.73      654.58      7.40 o
  -3   5   5      427.80      388.80      5.03 o
  -2   5   5     2048.88     2243.04     13.37 o
  -1   5   5       65.98       79.12      2.31 o
   0   5   5      301.21      376.29      5.24 o
   1   5   5      236.24      283.41      4.62 o
   2   5   5     2293.20     2527.80     25.63 o
   3   5   5      565.86      497.10      7.66 o
   4   5   5       39.00       39.68      2.65 o
   5   5   5       51.20       60.03      3.80 o
   6   5   5      198.43      195.20      6.56 o
   7   5   5        0.37        2.32      2.44 o
   8   5   5       53.27       58.80      4.22 o
   9   5   5       16.04       16.94      2.33 o
 -10   6   5       25.43       23.60      2.84 o
  -9   6   5       23.51       23.60      2.56 o
  -8   6   5       93.33      104.76      5.87 o
  -7   6   5        8.25        4.78      1.25 o
  -6   6   5      926.69      937.92     14.59 o
  -5   6   5        2.88        1.82      0.91 o
  -4   6   5      634.34      663.59      8.93 o
  -3   6   5      369.47      353.16      5.08 o
  -2   6   5        9.36        9.56      1.19 o
  -1   6   5       15.98       17.44      1.56 o
   0   6   5        4.58        5.24      1.10 o
   1   6   5      732.57      830.34     10.06 o
   2   6   5       84.46       73.07      2.85 o
   3   6   5       77.90       69.75      3.10 o
   4   6   5       59.40       54.63      3.15 o
   5   6   5       75.19       82.87      3.33 o
   6   6   5       35.98       34.25      3.23 o
   7   6   5      174.62      179.39      8.32 o
   8   6   5       71.24       79.23      5.21 o
   9   6   5        0.35        3.48      1.99 o
 -10   7   5        1.64        1.92      1.58 o
  -9   7   5        1.64        0.00      1.72 o
  -8   7   5       29.37       25.49      2.75 o
  -7   7   5       15.40       17.61      1.81 o
  -6   7   5        7.42       12.02      1.58 o
  -5   7   5      320.65      319.56      6.56 o
  -4   7   5       69.78       72.19      3.05 o
  -3   7   5       20.20       22.50      1.51 o
  -2   7   5      254.25      231.03      5.08 o
  -1   7   5      468.47      514.89      7.60 o
   0   7   5      919.60      970.43     12.04 o
   1   7   5      659.31      691.41     13.64 o
   2   7   5      630.16      634.55     14.18 o
   3   7   5       49.10       38.45      2.91 o
   4   7   5       76.57       89.49      4.28 o
   5   7   5      231.58      214.65     10.33 o
   6   7   5       47.10       54.20      5.74 o
   7   7   5      162.62      164.01      7.97 o
   8   7   5       38.57       40.99      3.70 o
  -9   8   5       32.96       37.41      3.67 o
  -8   8   5       63.02       54.04      3.81 o
  -7   8   5      160.13      152.40      7.60 o
  -6   8   5       29.17       27.18      2.27 o
  -5   8   5       54.18       58.15      2.61 o
  -4   8   5       62.47       53.91      3.13 o
  -3   8   5      500.99      519.73      9.30 o
  -2   8   5        3.02        2.81      0.96 o
  -1   8   5        0.48        0.00      0.98 o
   0   8   5      300.09      300.04      6.16 o
   1   8   5      158.52      150.96      4.82 o
   2   8   5        0.34        1.33      1.35 o
   3   8   5      217.74      196.26      6.65 o
   4   8   5      160.06      152.94      7.70 o
   5   8   5       36.70       34.87      4.02 o
   6   8   5        6.16        4.33      2.45 o
   7   8   5       50.10       58.75      4.74 o
   8   8   5       12.42        6.29      2.21 o
  -9   9   5        5.63        4.90      2.24 o
  -8   9   5      138.23      151.97      6.36 o
  -7   9   5      156.23      152.71      6.89 o
  -6   9   5       21.23       16.00      2.91 o
  -5   9   5      282.60      286.37      7.15 o
  -4   9   5      160.93      167.83      6.27 o
  -3   9   5       71.24       66.13      3.36 o
  -2   9   5      171.29      172.16      5.74 o
  -1   9   5       16.97       21.50      1.90 o
   0   9   5        1.18        0.00      0.90 o
   1   9   5      200.59      179.40      5.48 o
   2   9   5       10.18       10.35      1.28 o
   3   9   5        0.37        0.00      1.47 o
   4   9   5      257.52      248.21     13.20 o
   5   9   5      282.97      273.51     18.26 o
   6   9   5        8.13        5.15      2.65 o
   7   9   5        0.45        0.00      1.69 o
  -8  10   5        9.47        8.30      1.52 o
  -7  10   5       73.24       73.08      5.20 o
  -6  10   5       32.09       32.40      3.76 o
  -5  10   5       47.65       44.40      3.81 o
  -4  10   5        1.38        1.57      1.08 o
  -3  10   5        8.73        4.56      1.50 o
  -2  10   5      215.13      217.20      6.63 o
  -1  10   5      157.93      176.00      6.54 o
   0  10   5       54.65       53.55      3.63 o
   1  10   5      131.56      121.09      5.91 o
   2  10   5      469.07      452.68     11.43 o
   3  10   5        3.64        6.10      1.88 o
   4  10   5      163.30      180.94     11.55 o
   5  10   5       19.08       15.10      3.33 o
   6  10   5       31.42       19.56      3.57 o
   7  10   5        1.23        1.17      1.20 o
  -7  11   5       98.60      100.94      5.65 o
  -6  11   5       27.46       25.60      3.40 o
  -5  11   5        1.04        0.00      1.63 o
  -4  11   5      121.58      120.32      6.05 o
  -3  11   5      396.15      420.82     12.91 o
  -2  11   5       32.28       26.63      3.05 o
  -1  11   5       20.07       13.51      2.74 o
   0  11   5       53.90       59.68      3.92 o
   1  11   5       77.37       68.14      4.57 o
   2  11   5      619.32      620.89     16.67 o
   3  11   5        5.60        9.61      2.37 o
   4  11   5        2.31        5.12      2.14 o
   5  11   5       24.03       21.04      3.21 o
   6  11   5       25.49       28.25      3.43 o
  -6  12   5       23.08       24.73      2.57 o
  -5  12   5        3.67        1.93      2.04 o
  -4  12   5        6.39        3.42      2.32 o
  -3  12   5      316.87      313.78     10.98 o
  -2  12   5       42.53       37.83      3.62 o
  -1  12   5        7.53        6.45      1.95 o
   0  12   5        4.24        6.49      1.86 o
   1  12   5      164.35      154.28      6.54 o
   2  12   5       45.52       45.88      4.29 o
   3  12   5       12.70       18.60      2.88 o
   4  12   5        1.39        1.28      1.76 o
   5  12   5       35.56       38.69      3.41 o
  -5  13   5       25.52       30.61      2.71 o
  -4  13   5       14.85       12.41      2.09 o
  -3  13   5       73.23       79.49      5.16 o
  -2  13   5      424.14      442.23     10.69 o
  -1  13   5        7.62        2.57      1.47 o
   0  13   5      170.35      154.09      6.30 o
   1  13   5       13.23        9.54      1.77 o
   2  13   5       43.12       53.42      4.89 o
   3  13   5       23.33       32.15      3.17 o
   4  13   5       30.22       36.33      3.69 o
  -3  14   5        2.91        3.10      1.23 o
  -2  14   5        0.01        0.49      1.23 o
  -1  14   5       16.01       17.83      2.19 o
   0  14   5        0.59        0.00      1.16 o
   1  14   5       23.15       35.65      3.10 o
   2  14   5        9.30       11.61      2.16 o
 -11   0   6       86.80       78.03      7.02 o
 -10   0   6      142.38      126.96     13.65 o
  -9   0   6      168.63      140.88     14.97 o
  -8   0   6      257.66      233.34     21.06 o
  -7   0   6       85.84       96.67      4.90 o
  -6   0   6      312.74      305.52      8.11 o
  -5   0   6     1954.79     2037.34     24.60 o
  -4   0   6     7221.73     6867.72     34.72 o
  -3   0   6       17.38       13.03      1.48 o
  -2   0   6        3.99        7.82      1.04 o
  -1   0   6      307.41      328.87      5.62 o
   0   0   6     1681.83     1768.87     24.73 o
   1   0   6        7.06        6.47      1.00 o
   2   0   6      664.27      668.61     13.97 o
   3   0   6      844.47      923.79     16.37 o
   4   0   6      426.51      491.83     19.88 o
   5   0   6      141.48      155.64      7.14 o
   6   0   6      284.10      296.97     15.40 o
   7   0   6     1223.19     1259.28     31.80 o
   8   0   6        6.08        7.38      5.28 o
   9   0   6      145.71      158.89     16.86 o
 -11   1   6        2.01        2.47      1.53 o
 -10   1   6        3.38        1.76      2.03 o
  -9   1   6       18.54       13.02      5.33 o
  -8   1   6        0.03        0.00      1.47 o
  -7   1   6      158.84      153.67      5.37 o
  -6   1   6      707.98      664.29      8.42 o
  -5   1   6     1435.97     1546.46     10.81 o
  -4   1   6     1194.73     1263.88      9.91 o
  -3   1   6       76.22       75.45      2.06 o
  -2   1   6      116.06       98.02      2.08 o
  -1   1   6      993.41      972.70      6.97 o
   0   1   6      175.95      152.92      2.44 o
   1   1   6     2252.97     2432.43     18.80 o
   2   1   6        7.77        9.71      0.97 o
   3   1   6       16.32       11.34      1.38 o
   4   1   6       18.54       25.31      1.97 o
   5   1   6       83.56       76.56      3.62 o
   6   1   6        0.00        1.61      1.28 o
   7   1   6       23.17       21.51      2.60 o
   8   1   6        9.79       10.37      3.25 o
   9   1   6        0.49        2.84      2.97 o
 -11   2   6       22.37       23.27      2.45 o
 -10   2   6       14.34       14.37      2.90 o
  -9   2   6        0.02        2.18      2.44 o
  -8   2   6       44.30       35.57      3.32 o
  -7   2   6        5.96        6.43      1.56 o
  -6   2   6      145.34      139.62      5.53 o
  -5   2   6     2412.54     2373.42     15.08 o
  -4   2   6      340.84      297.68      4.75 o
  -3   2   6     2426.24     2320.00     18.43 o
  -2   2   6     1135.42     1049.46      7.47 o
  -1   2   6     1320.70     1258.56     12.43 o
   0   2   6      119.78      124.02      2.40 o
   1   2   6      106.39      120.36      2.28 o
   2   2   6     7213.78     7957.89     73.66 o
   3   2   6      160.66      148.97      4.19 o
   4   2   6      104.68       97.42      4.29 o
   5   2   6        8.35       12.29      1.82 o
   6   2   6        3.97        3.27      1.27 o
   7   2   6      323.61      355.91      9.41 o
   8   2   6        1.04        2.49      1.76 o
   9   2   6        1.66        3.57      2.84 o
 -11   3   6        4.11        1.57      1.74 o
 -10   3   6        1.50        4.69      2.05 o
  -9   3   6      256.44      288.26     12.15 o
  -8   3   6      588.01      586.53     12.89 o
  -7   3   6       36.98       34.67      2.89 o
  -6   3   6      822.96      807.80     10.45 o
  -5   3   6        1.53        1.98      1.01 o
  -4   3   6      189.05      207.96      3.86 o
  -3   3   6      302.56      313.19      4.17 o
  -2   3   6     1244.09     1367.29     10.14 o
  -1   3   6     1560.34     1491.69     13.50 o
   0   3   6      227.60      308.47      3.95 o
   1   3   6       33.44       29.77      1.32 o
   2   3   6      138.12      171.93      3.70 o
   3   3   6      544.29      665.84      8.45 o
   4   3   6      128.26      164.35      5.61 o
   5   3   6      125.03      126.50      5.01 o
   6   3   6        2.79        2.93      1.34 o
   7   3   6      238.84      245.44      7.66 o
   8   3   6        0.00        3.09      1.80 o
   9   3   6        3.96        5.56      2.18 o
 -11   4   6       10.40       16.86      2.07 o
 -10   4   6      149.94      158.33      8.50 o
  -9   4   6        2.06        1.80      1.99 o
  -8   4   6      119.44      113.46      4.99 o
  -7   4   6       27.40       17.09      1.86 o
  -6   4   6      254.87      248.74      6.12 o
  -5   4   6      174.16      173.30      4.68 o
  -4   4   6       93.56      100.78      2.84 o
  -3   4   6       61.45       64.52      2.20 o
  -2   4   6       30.16       43.69      1.67 o
  -1   4   6     4530.69     4539.47     17.10 o
   0   4   6     1624.51     1610.57     14.54 o
   1   4   6       10.03       16.50      1.19 o
   2   4   6        9.51        5.69      0.98 o
   3   4   6     1791.75     2002.95     27.84 o
   4   4   6      240.85      265.24      6.61 o
   5   4   6       28.05       29.84      2.79 o
   6   4   6       70.08       69.49      4.47 o
   7   4   6      125.45      163.62      9.94 o
   8   4   6      388.22      470.88     14.92 o
   9   4   6       26.49       27.40      3.60 o
 -10   5   6      133.22      135.55      7.72 o
  -9   5   6       60.37       74.95      5.57 o
  -8   5   6       39.31       29.02      2.61 o
  -7   5   6       37.21       32.72      2.42 o
  -6   5   6        0.13        3.51      1.26 o
  -5   5   6      607.37      575.74      8.47 o
  -4   5   6      129.45      111.91      3.21 o
  -3   5   6       90.94      120.69      3.29 o
  -2   5   6       15.50       10.57      1.09 o
  -1   5   6     1232.97     1268.11     10.05 o
   0   5   6     3038.31     3119.16     16.74 o
   1   5   6       15.32       19.01      1.56 o
   2   5   6      541.01      612.44      8.75 o
   3   5   6       15.05       15.15      1.57 o
   4   5   6        7.84        8.26      1.45 o
   5   5   6      355.82      357.41     10.07 o
   6   5   6      177.35      187.24      7.26 o
   7   5   6       83.34       82.57     11.11 o
   8   5   6       21.26       15.07      2.24 o
   9   5   6        0.79        0.00      2.27 o
 -10   6   6      114.33      100.73      6.39 o
  -9   6   6      129.41      117.41      6.71 o
  -8   6   6        0.08        0.97      2.43 o
  -7   6   6        1.80        0.00      1.38 o
  -6   6   6      357.73      330.52      7.14 o
  -5   6   6       81.53       69.80      2.95 o
  -4   6   6        7.09        7.17      1.17 o
  -3   6   6     1559.91     1644.89     14.79 o
  -2   6   6      100.27      129.91      3.76 o
  -1   6   6       20.90       25.44      4.31 o
   0   6   6      329.21      259.32      5.95 o
   1   6   6       84.86       72.50      3.28 o
   2   6   6      747.14      778.11     10.59 o
   3   6   6     1006.92     1057.50     14.00 o
   4   6   6        4.09        6.46      1.44 o
   5   6   6       29.20       35.94      4.61 o
   6   6   6      126.34      129.68     10.64 o
   7   6   6       11.66        9.35      3.23 o
   8   6   6        6.13        3.34      1.69 o
   9   6   6       51.07       57.22      7.25 o
 -10   7   6       11.34        7.99      2.13 o
  -9   7   6       27.56       24.03      2.82 o
  -8   7   6       72.82       50.62      4.67 o
  -7   7   6       30.12       25.72      2.46 o
  -6   7   6        5.57        5.85      1.37 o
  -5   7   6      293.77      302.61      6.47 o
  -4   7   6      463.06      483.04      8.35 o
  -3   7   6       98.03      109.37      3.79 o
  -2   7   6       50.91       54.50      3.07 o
  -1   7   6       99.35       82.67      3.22 o
   0   7   6       30.50       32.56      2.26 o
   1   7   6      441.92      449.29      8.51 o
   2   7   6       84.01      106.63      4.22 o
   3   7   6       36.34       38.40      2.68 o
   4   7   6        6.62        7.55      2.64 o
   5   7   6        8.50        9.27      3.16 o
   6   7   6       28.85       22.86      3.93 o
   7   7   6       29.95       26.01      3.19 o
   8   7   6       13.99       11.58      2.37 o
  -9   8   6       81.29       87.84      5.91 o
  -8   8   6        4.36        5.70      3.13 o
  -7   8   6      116.67      122.00      6.30 o
  -6   8   6      245.82      251.37      6.58 o
  -5   8   6       81.39       86.56      3.98 o
  -4   8   6      119.16      116.69      5.19 o
  -3   8   6        5.90        7.67      1.61 o
  -2   8   6        2.50        1.97      1.18 o
  -1   8   6      138.22      140.88      4.66 o
   0   8   6      417.85      401.52      7.77 o
   1   8   6      121.90      118.77      4.41 o
   2   8   6     1900.74     2015.16     42.75 o
   3   8   6       13.62       16.20      2.48 o
   4   8   6      241.50      219.35     15.64 o
   5   8   6        0.66        2.39      2.27 o
   6   8   6       45.15       40.55      5.35 o
   7   8   6        0.38        0.00      1.82 o
   8   8   6        1.35        1.57      1.31 o
  -9   9   6       45.79       44.08      3.92 o
  -8   9   6        1.35        2.19      1.88 o
  -7   9   6       67.29       79.40      5.67 o
  -6   9   6        0.17        1.77      1.73 o
  -5   9   6       98.68       91.92      4.84 o
  -4   9   6        4.36        4.67      1.60 o
  -3   9   6      256.86      256.30      7.66 o
  -2   9   6       54.55       52.85      3.04 o
  -1   9   6        3.97        4.33      1.22 o
   0   9   6      169.49      154.93      5.08 o
   1   9   6      102.79      105.29      3.64 o
   2   9   6       49.94       47.30      3.37 o
   3   9   6        2.62        0.79      1.67 o
   4   9   6        3.25        0.29      1.66 o
   5   9   6       32.98       38.96      5.29 o
   6   9   6        0.73        3.12      2.08 o
   7   9   6       21.16       22.24      3.09 o
  -8  10   6       33.28       32.24      3.57 o
  -7  10   6       34.13       35.78      3.33 o
  -6  10   6        0.23        0.00      2.74 o
  -5  10   6      125.34      130.44      7.30 o
  -4  10   6        4.83        3.28      1.88 o
  -3  10   6       47.75       44.81      3.51 o
  -2  10   6      170.16      155.60      5.69 o
  -1  10   6       17.17       12.38      1.91 o
   0  10   6      292.60      283.76      8.04 o
   1  10   6       68.69       72.19      4.20 o
   2  10   6       84.84       74.02      4.70 o
   3  10   6      419.29      438.40     17.32 o
   4  10   6       33.21       24.03      3.77 o
   5  10   6       35.09       37.11      3.82 o
   6  10   6        1.19        0.00      1.39 o
  -7  11   6        6.39        7.21      1.91 o
  -6  11   6        2.05        1.40      1.90 o
  -5  11   6       48.99       40.67      4.37 o
  -4  11   6        6.00        3.18      2.27 o
  -3  11   6       71.49       70.85      4.90 o
  -2  11   6        0.17        0.72      1.73 o
  -1  11   6      190.00      188.10      8.22 o
   0  11   6       18.89       19.99      3.03 o
   1  11   6       50.03       43.51      4.17 o
   2  11   6       52.39       55.87      4.67 o
   3  11   6       66.44       76.59      5.34 o
   4  11   6        2.77        0.27      1.73 o
   5  11   6        7.15        4.24      2.41 o
   6  11   6        5.41        3.38      1.93 o
  -6  12   6        0.64        0.00      1.49 o
  -5  12   6        2.73        0.83      1.73 o
  -4  12   6        0.09        0.00      2.20 o
  -3  12   6       26.54       33.15      3.41 o
  -2  12   6      281.88      294.86      9.23 o
  -1  12   6        5.83        7.34      1.79 o
   0  12   6        1.32        0.24      1.40 o
   1  12   6        2.65        1.46      1.63 o
   2  12   6       25.17       26.51      3.21 o
   3  12   6      123.09      136.77      6.71 o
   4  12   6        1.78        1.80      1.43 o
   5  12   6       37.02       40.90      6.61 o
  -5  13   6        7.10        7.30      1.46 o
  -4  13   6        8.63        8.49      1.84 o
  -3  13   6       28.56       26.17      2.79 o
  -2  13   6       66.68       66.91      4.19 o
  -1  13   6        1.04        1.75      1.51 o
   0  13   6       16.74       15.59      2.09 o
   1  13   6        2.43        0.00      1.54 o
   2  13   6      192.11      202.48      7.56 o
   3  13   6       21.33       21.06      2.55 o
  -3  14   6       13.27       11.40      1.94 o
  -2  14   6        0.11        0.10      1.16 o
  -1  14   6        7.59        8.10      1.51 o
   0  14   6       19.52       11.01      1.84 o
   1  14   6       47.28       43.22      3.71 o
 -11   1   7        2.16        0.00      1.43 o
 -10   1   7        0.13        0.00      1.77 o
  -9   1   7        9.65       13.68      4.70 o
  -8   1   7       20.47       26.64      2.88 o
  -7   1   7      176.19      176.31      5.68 o
  -6   1   7     2901.77     2820.07     33.85 o
  -5   1   7      348.13      316.82      5.71 o
  -4   1   7       97.36       85.57      3.22 o
  -3   1   7       74.77       84.55      2.54 o
  -2   1   7      184.19      141.60      2.88 o
  -1   1   7       15.93       11.00      0.91 o
   0   1   7      680.19      679.11      7.87 o
   1   1   7      166.93      129.54      3.55 o
   2   1   7        3.92        2.59      0.77 o
   3   1   7      528.81      564.71     14.81 o
   4   1   7      448.16      523.56     10.69 o
   5   1   7       21.32       22.37      2.27 o
   6   1   7     1511.91     1548.71     21.88 o
   7   1   7      204.41      199.05     10.95 o
   8   1   7       61.65       49.40      7.24 o
   9   1   7        9.31       11.81      3.66 o
 -11   2   7       33.35       28.82      2.90 o
 -10   2   7        3.59        1.83      1.61 o
  -9   2   7        2.71        0.39      3.52 o
  -8   2   7      266.73      247.64      8.24 o
  -7   2   7      593.31      583.29     11.33 o
  -6   2   7      326.05      304.71      6.66 o
  -5   2   7      602.51      598.88      7.94 o
  -4   2   7      494.73      458.84      6.35 o
  -3   2   7        2.15        5.02      0.91 o
  -2   2   7     1380.12     1382.30     16.73 o
  -1   2   7      348.79      357.45      4.37 o
   0   2   7        3.88        3.03      0.76 o
   1   2   7      767.72      784.29      9.76 o
   2   2   7      514.42      540.54      7.17 o
   3   2   7      454.61      468.36     13.31 o
   4   2   7       23.57       25.53      2.37 o
   5   2   7       77.91       71.39      3.83 o
   6   2   7        0.40        0.26      1.79 o
   7   2   7      217.81      238.08     11.90 o
   8   2   7        5.27        6.15      2.59 o
   9   2   7        1.65        0.00      2.28 o
 -11   3   7        3.99        1.85      1.28 o
 -10   3   7        2.48        3.55      3.67 o
  -9   3   7       57.18       57.66      5.62 o
  -8   3   7        3.89        8.51      1.74 o
  -7   3   7      105.06       99.40      4.83 o
  -6   3   7       42.23       43.26      2.92 o
  -5   3   7      128.74      113.35      3.31 o
  -4   3   7     1476.62     1526.05     11.32 o
  -3   3   7      238.70      253.06      4.31 o
  -2   3   7     1454.67     1428.42     16.02 o
  -1   3   7       24.70       29.10      1.48 o
   0   3   7      105.42      100.38      2.62 o
   1   3   7      284.96      268.37      4.50 o
   2   3   7      474.27      594.89      9.60 o
   3   3   7        0.04        2.01      1.05 o
   4   3   7      198.11      217.07      7.45 o
   5   3   7        0.53        1.37      1.36 o
   6   3   7      142.92      150.32      5.86 o
   7   3   7       13.32       10.40      2.71 o
   8   3   7       60.11       53.19      5.48 o
   9   3   7       24.24       24.90      4.48 o
 -11   4   7        4.83        4.67      1.73 o
 -10   4   7        7.99        8.87      2.46 o
  -9   4   7      266.08      264.71     14.20 o
  -8   4   7       37.40       37.31      3.05 o
  -7   4   7       79.07       74.74      3.67 o
  -6   4   7       68.64       71.32      3.08 o
  -5   4   7      620.31      595.29      8.14 o
  -4   4   7       44.99       30.51      1.79 o
  -3   4   7        4.70        7.93      1.35 o
  -2   4   7     1587.82     1448.50     16.54 o
  -1   4   7      314.71      326.98      4.92 o
   0   4   7      109.50       91.16      2.92 o
   1   4   7       92.10      122.33      3.45 o
   2   4   7       85.45       97.50      3.74 o
   3   4   7       76.01       90.31      3.57 o
   4   4   7        3.82        5.84      1.77 o
   5   4   7       46.86       54.11      3.53 o
   6   4   7      377.80      410.34     11.15 o
   7   4   7       14.77       13.52      2.82 o
   8   4   7       89.09       80.44      6.37 o
   9   4   7       10.39       14.07      4.27 o
 -10   5   7       18.39       16.75      5.76 o
  -9   5   7      120.65      106.78      7.53 o
  -8   5   7      309.41      276.11     12.10 o
  -7   5   7       46.58       49.60      3.07 o
  -6   5   7     1540.16     1526.71     18.11 o
  -5   5   7       23.67       25.50      1.93 o
  -4   5   7      342.47      336.88      6.22 o
  -3   5   7        6.84       11.03      1.30 o
  -2   5   7      459.40      459.21      6.95 o
  -1   5   7      589.21      587.20      8.28 o
   0   5   7      900.04      970.08     11.57 o
   1   5   7      395.97      415.65      7.00 o
   2   5   7       10.91        8.65      1.50 o
   3   5   7       96.40      115.48      4.46 o
   4   5   7      237.69      234.69      7.90 o
   5   5   7       22.77       21.20      2.83 o
   6   5   7      151.74      152.04      9.34 o
   7   5   7       95.09       92.54      7.04 o
   8   5   7        0.29        0.00      1.51 o
 -10   6   7       44.33       35.68      3.70 o
  -9   6   7      157.00      164.02      9.00 o
  -8   6   7      131.03      131.42      8.51 o
  -7   6   7      135.80      122.27      4.32 o
  -6   6   7       36.00       37.17      2.29 o
  -5   6   7        8.77        5.83      1.23 o
  -4   6   7       56.13       47.17      2.62 o
  -3   6   7      737.85      761.90     10.44 o
  -2   6   7     1160.70     1262.48     11.98 o
  -1   6   7      297.98      289.56      6.65 o
   0   6   7        6.59        7.43      1.25 o
   1   6   7      463.18      493.25      8.09 o
   2   6   7       10.52        5.64      1.57 o
   3   6   7      362.54      395.58      8.78 o
   4   6   7      147.07      153.18      6.70 o
   5   6   7        1.89        2.84      6.59 o
   6   6   7        3.15        0.00      3.57 o
   7   6   7       85.40       98.44     11.87 o
   8   6   7       57.59       73.20      7.16 o
 -10   7   7        6.72        9.67      2.17 o
  -9   7   7       15.73       14.23      2.58 o
  -8   7   7       94.94       83.27      5.81 o
  -7   7   7      539.24      552.57     14.67 o
  -6   7   7      147.09      139.97      5.15 o
  -5   7   7      639.51      678.81     10.29 o
  -4   7   7       49.93       49.32      2.97 o
  -3   7   7       65.89       61.88      3.37 o
  -2   7   7       47.34       48.82      2.97 o
  -1   7   7        1.35        3.45      1.10 o
   0   7   7       69.63       60.35      2.84 o
   1   7   7     1091.50     1118.01     15.68 o
   2   7   7      170.78      170.11      5.91 o
   3   7   7      229.20      239.60      7.27 o
   4   7   7        1.74        0.59      2.38 o
   5   7   7       26.09       24.09      4.87 o
   6   7   7       28.40       25.09      4.83 o
   7   7   7       50.33       43.85      5.90 o
   8   7   7        3.11        3.83      1.85 o
  -9   8   7       10.12       11.47      2.28 o
  -8   8   7        1.09        1.15      1.82 o
  -7   8   7       34.45       29.72      3.25 o
  -6   8   7        6.15        6.96      1.79 o
  -5   8   7       10.42        7.11      1.86 o
  -4   8   7      205.93      213.52      5.48 o
  -3   8   7      251.55      246.05      7.50 o
  -2   8   7      137.07      138.86      5.21 o
  -1   8   7       13.38       17.47      1.82 o
   0   8   7       16.13       19.95      1.82 o
   1   8   7        0.09        1.72      1.25 o
   2   8   7       51.69       51.28      3.27 o
   3   8   7      203.66      196.65     12.44 o
   4   8   7       40.28       40.37      6.03 o
   5   8   7       40.40       41.72      6.27 o
   6   8   7       15.78       13.75      4.70 o
   7   8   7       13.83       20.36      3.15 o
  -9   9   7       21.67       32.51      3.44 o
  -8   9   7      116.29      116.77      7.21 o
  -7   9   7       48.68       41.97      4.12 o
  -6   9   7       19.64       20.86      3.28 o
  -5   9   7        0.20        0.00      3.00 o
  -4   9   7      149.96      137.90      7.09 o
  -3   9   7       68.97       67.72      3.75 o
  -2   9   7      295.81      314.94      7.77 o
  -1   9   7       98.87       96.23      3.78 o
   0   9   7        8.17        7.50      1.48 o
   1   9   7        3.07        2.63      2.22 o
   2   9   7     1240.72     1206.51     28.54 o
   3   9   7       90.06       67.48      9.51 o
   4   9   7      360.88      310.27     15.84 o
   5   9   7       27.08       22.65      3.75 o
   6   9   7        5.40        4.49      2.84 o
   7   9   7        2.83        0.00      1.59 o
  -8  10   7       41.96       40.66      3.48 o
  -7  10   7        3.03        2.53      1.36 o
  -6  10   7       29.48       22.71      3.31 o
  -5  10   7       97.72       91.85      6.16 o
  -4  10   7      307.36      315.78     11.08 o
  -3  10   7      149.44      144.52      5.47 o
  -2  10   7      542.82      541.95     10.51 o
  -1  10   7      129.20      128.13      5.46 o
   0  10   7        0.01        0.10      1.30 o
   1  10   7        0.96        4.53      1.61 o
   2  10   7       43.58       38.27      3.97 o
   3  10   7       84.64       64.60      5.98 o
   4  10   7       83.40       90.86      9.76 o
   5  10   7       53.06       67.88      5.58 o
   6  10   7        2.17        2.69      1.88 o
  -7  11   7        3.17        3.92      1.62 o
  -6  11   7       12.16       13.14      2.50 o
  -5  11   7      410.80      445.58     12.76 o
  -4  11   7        5.27        4.34      1.86 o
  -3  11   7        4.85        5.08      2.09 o
  -2  11   7       37.50       34.60      3.02 o
  -1  11   7      332.78      324.30      8.59 o
   0  11   7      171.19      170.43      7.68 o
   1  11   7        0.24        0.00      1.79 o
   2  11   7       17.22       16.43      2.72 o
   3  11   7        2.16        0.31      1.83 o
   4  11   7       17.47       16.45      2.62 o
   5  11   7        8.11       11.95      2.35 o
  -6  12   7       29.93       31.29      2.71 o
  -5  12   7       19.67       20.45      2.45 o
  -4  12   7      127.20      124.63      5.87 o
  -3  12   7       12.99       12.83      2.27 o
  -2  12   7       56.50       68.08      4.40 o
  -1  12   7       90.41       93.33      4.56 o
   0  12   7       48.61       45.34      3.92 o
   1  12   7        0.38        0.00      1.64 o
   2  12   7        0.39        0.00      1.33 o
   3  12   7        3.66        3.50      1.52 o
   4  12   7       11.50        6.59      1.92 o
  -4  13   7        7.42        9.42      1.93 o
  -3  13   7      121.69      131.99      5.43 o
  -2  13   7        0.32        1.73      1.24 o
  -1  13   7        5.02        1.98      1.29 o
   0  13   7       33.72       30.58      3.30 o
   1  13   7       21.23       20.16      3.07 o
   2  13   7        1.26        0.00      1.39 o
   3  13   7        1.38        0.00      1.19 o
  -1  14   7       13.27       13.95      2.26 o
 -11   0   8        4.28        5.80      1.79 o
 -10   0   8      103.95      120.36      8.83 o
  -9   0   8      152.14      150.91     15.78 o
  -8   0   8     2482.89     2525.31    128.23 o
  -7   0   8      192.51      198.25      8.66 o
  -6   0   8      122.83      127.30      5.91 o
  -5   0   8       13.48        7.50      1.76 o
  -4   0   8      552.37      569.06      9.94 o
  -3   0   8      138.94      104.93      3.92 o
  -2   0   8      457.39      508.40      8.70 o
  -1   0   8       22.53       37.98      2.48 o
   0   0   8      709.09      748.25     15.18 o
   1   0   8       56.35       67.82      3.45 o
   2   0   8      579.20      742.93     13.27 o
   3   0   8      462.04      590.32     14.72 o
   4   0   8       19.37       22.05      3.44 o
   5   0   8      403.79      453.72     15.15 o
   6   0   8      324.53      315.41     21.88 o
   7   0   8      381.92      364.50     27.44 o
   8   0   8       70.61       66.22     11.16 o
   9   0   8        0.11        0.00      3.10 o
 -11   1   8        6.89        7.07      1.68 o
 -10   1   8        0.00        1.80      1.80 o
  -9   1   8       19.65       21.27      6.75 o
  -8   1   8       59.93       49.26      3.80 o
  -7   1   8     1573.93     1442.07     15.76 o
  -6   1   8       16.17       22.81      1.76 o
  -5   1   8       14.01       14.90      1.41 o
  -4   1   8       63.41       67.38      2.56 o
  -3   1   8        4.53        7.03      0.99 o
  -2   1   8     1130.98     1219.80     13.03 o
  -1   1   8      507.21      453.63      6.52 o
   0   1   8      732.64      826.15     10.40 o
   1   1   8       84.64       94.73      3.28 o
   2   1   8      247.53      251.78      5.94 o
   3   1   8       24.79       24.41      2.49 o
   4   1   8        0.67        2.30      1.24 o
   5   1   8      254.30      279.83      7.93 o
   6   1   8       11.82       13.51      2.10 o
   7   1   8      152.61      154.34     12.78 o
   8   1   8       19.10       15.48      4.53 o
   9   1   8        6.20        6.69      2.70 o
 -11   2   8        0.05        2.31      1.58 o
 -10   2   8       13.01       11.17      4.44 o
  -9   2   8      153.25      177.72     17.09 o
  -8   2   8      116.22      121.58      4.89 o
  -7   2   8       80.98       79.52      4.01 o
  -6   2   8       66.14       66.16      2.91 o
  -5   2   8     1207.29     1157.93     11.10 o
  -4   2   8      323.69      279.26      5.44 o
  -3   2   8      186.57      153.39      3.87 o
  -2   2   8     1267.91     1193.94     11.04 o
  -1   2   8       69.04       45.47      1.87 o
   0   2   8     1751.64     1702.18     11.67 o
   1   2   8     1256.64     1324.63     18.30 o
   2   2   8       61.78       69.80      3.06 o
   3   2   8       59.38       78.03      4.32 o
   4   2   8       46.38       43.76      3.28 o
   5   2   8       12.27       22.02      2.13 o
   6   2   8       22.03       19.76      2.50 o
   7   2   8        4.06        6.14      2.66 o
   8   2   8       24.85       23.35      4.77 o
   9   2   8        2.46        4.44      2.35 o
 -11   3   8       82.02       74.49      4.97 o
 -10   3   8        2.64        2.52      2.24 o
  -9   3   8       55.93       47.40      9.43 o
  -8   3   8        2.82        1.82      1.23 o
  -7   3   8      180.61      176.75      4.91 o
  -6   3   8       19.69       19.33      1.91 o
  -5   3   8      192.35      204.92      5.03 o
  -4   3   8      194.86      192.34      4.66 o
  -3   3   8      196.82      192.29      4.40 o
  -2   3   8       42.34       42.62      2.23 o
  -1   3   8      101.47      141.57      3.15 o
   0   3   8     1613.66     1892.04     19.53 o
   1   3   8      176.99      223.43      5.53 o
   2   3   8      206.18      201.43      8.47 o
   3   3   8     1225.07     1291.07     24.57 o
   4   3   8      917.98     1004.67     21.85 o
   5   3   8      250.43      257.41      8.06 o
   6   3   8        6.39        2.64      2.22 o
   7   3   8        1.92        0.00      1.95 o
   8   3   8       14.40       12.26      2.94 o
 -10   4   8       30.65       27.98      4.69 o
  -9   4   8      136.76      139.03     10.35 o
  -8   4   8        1.97        1.19      2.92 o
  -7   4   8      130.36      158.94      5.24 o
  -6   4   8       28.50       26.72      2.22 o
  -5   4   8     1265.46     1266.34     11.97 o
  -4   4   8      106.54       92.17      3.32 o
  -3   4   8     1720.73     1757.69     15.34 o
  -2   4   8      271.97      299.04      5.66 o
  -1   4   8     2293.16     2246.21     26.73 o
   0   4   8      132.50      135.53      4.03 o
   1   4   8      369.01      350.78      6.62 o
   2   4   8      563.69      710.32     14.40 o
   3   4   8      376.33      408.29     11.99 o
   4   4   8      163.32      163.30      6.97 o
   5   4   8       16.46       16.13      3.40 o
   6   4   8      541.12      491.00     21.46 o
   7   4   8        0.60        0.00      1.78 o
   8   4   8        2.16        0.00      2.68 o
 -10   5   8       43.71       35.86      4.96 o
  -9   5   8        0.35        0.00      2.30 o
  -8   5   8       11.98       13.17      3.53 o
  -7   5   8       77.23       68.40      4.22 o
  -6   5   8        8.38        4.19      1.72 o
  -5   5   8       19.62       15.86      1.85 o
  -4   5   8        0.07        0.03      1.04 o
  -3   5   8       64.83       65.24      3.39 o
  -2   5   8      308.74      376.22      7.14 o
  -1   5   8     1436.09     1451.03     18.31 o
   0   5   8      104.98       97.24      3.33 o
   1   5   8      182.15      188.86      5.92 o
   2   5   8       78.21       79.00      4.40 o
   3   5   8      251.66      251.53      8.80 o
   4   5   8       24.55       17.69      3.31 o
   5   5   8        5.36        0.00      3.09 o
   6   5   8       88.69       85.94      6.99 o
   7   5   8       36.92       39.31      4.63 o
   8   5   8        1.00        2.05      1.34 o
 -10   6   8       15.56       13.00      2.45 o
  -9   6   8        5.58        2.91      2.21 o
  -8   6   8      130.71      126.25      8.32 o
  -7   6   8       66.03       58.33      3.58 o
  -6   6   8       41.49       32.90      2.75 o
  -5   6   8       27.53       29.38      2.37 o
  -4   6   8      842.19      840.58     11.74 o
  -3   6   8      215.65      218.26      6.23 o
  -2   6   8       36.46       21.41      2.18 o
  -1   6   8      724.63      717.94     10.00 o
   0   6   8       13.26       14.67      1.54 o
   1   6   8       25.52       25.29      2.46 o
   2   6   8      650.76      719.10     16.64 o
   3   6   8       17.32        9.12      1.93 o
   4   6   8        6.74       13.89      3.18 o
   5   6   8        3.10        0.00      5.05 o
   6   6   8       20.23       21.31      3.25 o
   7   6   8       48.58       45.50      4.65 o
   8   6   8       75.55       90.04      7.83 o
  -9   7   8        0.02        0.00      1.76 o
  -8   7   8        3.94        4.56      2.02 o
  -7   7   8       52.24       63.00      5.01 o
  -6   7   8       16.27       11.86      1.69 o
  -5   7   8       10.65        6.37      1.59 o
  -4   7   8        4.38        4.21      1.31 o
  -3   7   8       55.95       60.36      3.81 o
  -2   7   8        1.26        0.73      1.39 o
  -1   7   8      664.13      679.92     10.21 o
   0   7   8       34.81       31.12      2.58 o
   1   7   8       92.20       95.49      5.07 o
   2   7   8      106.31      116.05      6.57 o
   3   7   8        4.32        0.00      2.52 o
   4   7   8        1.34        2.84      2.74 o
   5   7   8        9.14        7.06      5.78 o
   6   7   8        0.00        4.54      2.48 o
   7   7   8        6.37        4.93      1.82 o
  -9   8   8       63.02       74.75      5.33 o
  -8   8   8        3.12        2.14      1.76 o
  -7   8   8        9.02       12.11      2.32 o
  -6   8   8      101.96      115.80      5.41 o
  -5   8   8        7.86        7.20      1.55 o
  -4   8   8       90.36       84.20      4.48 o
  -3   8   8       18.00       13.80      1.83 o
  -2   8   8      139.52      153.93      5.56 o
  -1   8   8        0.05        0.01      1.33 o
   0   8   8      312.55      316.60      7.83 o
   1   8   8      118.70      146.35      6.99 o
   2   8   8        8.13        5.97      3.23 o
   3   8   8      184.28      211.05     12.95 o
   4   8   8      148.98      175.02     14.81 o
   5   8   8       60.84       61.48      7.19 o
   6   8   8       16.88       17.29      4.76 o
   7   8   8       24.03       33.53      3.56 o
  -8   9   8        0.45        0.62      1.69 o
  -7   9   8        7.19        3.63      1.77 o
  -6   9   8      115.69      119.27      7.83 o
  -5   9   8       43.65       33.85      3.78 o
  -4   9   8       50.42       46.69      3.53 o
  -3   9   8      216.15      192.29      6.23 o
  -2   9   8      405.74      390.40     11.54 o
  -1   9   8      250.04      242.25      8.19 o
   0   9   8      349.81      360.53     13.32 o
   1   9   8      124.38      124.20      6.81 o
   2   9   8       52.76       47.20      5.11 o
   3   9   8        7.43        8.25      3.27 o
   4   9   8       29.11       31.78      4.60 o
   5   9   8       14.67       23.92      4.49 o
   6   9   8        3.20        5.18      2.04 o
  -8  10   8        0.94        0.78      1.17 o
  -7  10   8        0.46        1.71      1.84 o
  -6  10   8       83.19       81.94      5.56 o
  -5  10   8        1.44        3.98      2.13 o
  -4  10   8       28.96       25.02      2.98 o
  -3  10   8       20.78        8.01      2.80 o
  -2  10   8       20.09       26.88      2.78 o
  -1  10   8       36.57       30.45      2.98 o
   0  10   8      155.58      139.78      8.16 o
   1  10   8       66.48       55.40      5.30 o
   2  10   8      107.29       87.72     11.54 o
   3  10   8       68.15       57.30      7.12 o
   4  10   8        0.81        4.29      2.19 o
   5  10   8       58.83       93.12      7.72 o
  -7  11   8       16.67       17.52      2.78 o
  -6  11   8        7.73        4.81      1.79 o
  -5  11   8        4.49        2.44      1.78 o
  -4  11   8        2.41        2.65      1.75 o
  -3  11   8      110.46      110.85      5.69 o
  -2  11   8       10.23        7.03      1.63 o
  -1  11   8       81.41       73.47      6.48 o
   0  11   8      134.92      141.34      8.08 o
   1  11   8        6.31        3.89      2.02 o
   2  11   8       23.53       25.23      3.61 o
   3  11   8        0.25        1.23      1.65 o
   4  11   8       22.68       29.62      5.32 o
   5  11   8        7.60       10.37      2.11 o
  -6  12   8        1.22        1.50      1.13 o
  -5  12   8       43.77       38.80      3.14 o
  -4  12   8      184.17      186.11      6.76 o
  -3  12   8       23.08       24.94      2.68 o
  -2  12   8      161.31      163.68      5.68 o
  -1  12   8       40.63       40.38      3.57 o
   0  12   8        0.00        0.89      1.48 o
   1  12   8        5.05        4.82      2.21 o
   2  12   8        7.72        8.59      2.15 o
   3  12   8       12.95       12.15      1.90 o
  -4  13   8        4.69        4.25      1.26 o
  -3  13   8        2.77        3.17      1.22 o
  -2  13   8        0.14        2.47      1.80 o
  -1  13   8        0.32        0.00      1.20 o
   0  13   8       19.03       18.24      2.21 o
   1  13   8        0.04        0.84      1.33 o
   2  13   8       25.40       25.62      2.86 o
 -11   1   9        2.66        2.75      1.45 o
 -10   1   9        0.26        0.19      1.56 o
  -9   1   9       16.54       15.86      5.96 o
  -8   1   9      308.47      325.03     12.24 o
  -7   1   9     1131.07     1133.16     39.70 o
  -6   1   9      819.25      762.33     10.41 o
  -5   1   9      190.44      172.37      4.45 o
  -4   1   9        6.02        5.96      0.97 o
  -3   1   9        6.78        5.47      0.94 o
  -2   1   9      618.09      580.94      8.10 o
  -1   1   9       35.63       29.43      1.89 o
   0   1   9      546.29      592.64      8.71 o
   1   1   9      111.71      127.62      5.32 o
   2   1   9        0.01        1.07      0.99 o
   3   1   9      170.40      186.45      6.18 o
   4   1   9      501.83      519.88     14.04 o
   5   1   9       15.53       15.18      2.13 o
   6   1   9        1.08        2.24      3.93 o
   7   1   9      177.96      167.37     13.03 o
   8   1   9       21.64       17.75      4.35 o
 -11   2   9        0.24        0.28      1.26 o
 -10   2   9       60.21       56.05      5.15 o
  -9   2   9       22.55       13.44      5.78 o
  -8   2   9     1525.89     1563.56     35.48 o
  -7   2   9        0.55        2.28      2.03 o
  -6   2   9       65.00       61.82      3.04 o
  -5   2   9      107.58      101.23      3.47 o
  -4   2   9       60.70       64.85      2.82 o
  -3   2   9       47.70       57.06      2.55 o
  -2   2   9        3.00        5.17      1.04 o
  -1   2   9      534.74      569.26      9.05 o
   0   2   9       55.30       54.15      2.67 o
   1   2   9      144.43      156.77      5.91 o
   2   2   9      327.53      362.80      9.77 o
   3   2   9        0.93        3.61      1.89 o
   4   2   9       21.00       18.32      2.61 o
   5   2   9      469.43      450.51     12.66 o
   6   2   9      167.70      165.59     10.28 o
   7   2   9        0.42        0.00      1.97 o
   8   2   9        2.05        0.00      3.93 o
 -10   3   9        3.16        2.72      2.50 o
  -9   3   9       36.60       32.48      8.11 o
  -8   3   9      144.91      146.69     10.56 o
  -7   3   9     1711.27     1673.98     34.71 o
  -6   3   9      765.05      774.87      9.98 o
  -5   3   9      222.05      201.78      5.39 o
  -4   3   9        4.04        4.01      1.15 o
  -3   3   9       86.23       97.74      3.63 o
  -2   3   9       81.62       69.63      3.25 o
  -1   3   9       62.07       66.14      2.64 o
   0   3   9       44.68       48.40      2.23 o
   1   3   9        0.07        0.00      1.01 o
   2   3   9      203.37      212.05      8.57 o
   3   3   9        0.03        2.28      2.82 o
   4   3   9        3.04        2.06      1.26 o
   5   3   9      295.14      283.60     12.56 o
   6   3   9      290.24      255.43     15.22 o
   7   3   9      311.76      335.58     13.62 o
   8   3   9        0.01        0.00      4.57 o
 -10   4   9       19.62       19.83      3.78 o
  -9   4   9        9.33        6.47      2.95 o
  -8   4   9       35.56       29.29      5.53 o
  -7   4   9      231.54      234.11      5.97 o
  -6   4   9        0.47        0.73      1.19 o
  -5   4   9       43.76       42.76      2.81 o
  -4   4   9      101.62      104.22      3.87 o
  -3   4   9        8.01       13.97      1.97 o
  -2   4   9      868.67      941.28     14.73 o
  -1   4   9        0.66        1.41      1.00 o
   0   4   9        1.08        1.61      0.90 o
   1   4   9       83.46       71.59      3.70 o
   2   4   9        1.04        1.28      1.24 o
   3   4   9        0.34        0.00      2.20 o
   4   4   9      370.26      368.52     13.40 o
   5   4   9       25.41       16.81      3.31 o
   6   4   9       66.73       53.67      7.42 o
   7   4   9        0.08        0.31      2.53 o
   8   4   9        0.03        1.99      1.55 o
 -10   5   9       21.52       19.88      3.86 o
  -9   5   9        0.40        3.86      2.85 o
  -8   5   9      124.72      126.23      8.24 o
  -7   5   9        7.49        6.21      1.82 o
  -6   5   9       81.76       81.67      4.94 o
  -5   5   9       72.79       65.22      3.43 o
  -4   5   9       31.05       25.98      2.61 o
  -3   5   9      993.05     1008.94     13.47 o
  -2   5   9       38.40       28.65      2.21 o
  -1   5   9        8.33       12.17      1.63 o
   0   5   9      541.73      577.97     10.57 o
   1   5   9       11.38       14.04      1.89 o
   2   5   9      387.95      383.02     12.85 o
   3   5   9      331.04      360.66     13.17 o
   4   5   9        8.08       14.05      4.31 o
   5   5   9       35.50       33.37      6.03 o
   6   5   9       77.55       74.13      8.44 o
   7   5   9       24.92       27.98      7.12 o
   8   5   9        0.53        2.97      2.17 o
 -10   6   9        2.27        0.48      1.52 o
  -9   6   9        0.01        2.08      2.41 o
  -8   6   9       40.19       40.20      4.79 o
  -7   6   9       49.08       55.16      4.83 o
  -6   6   9       77.17       94.12      5.30 o
  -5   6   9       93.21       86.91      4.03 o
  -4   6   9       39.49       30.66      2.60 o
  -3   6   9       42.73       44.38      2.96 o
  -2   6   9       22.96       31.49      2.61 o
  -1   6   9       92.86      100.50      4.29 o
   0   6   9       96.29       84.62      3.98 o
   1   6   9      181.00      190.05      7.68 o
   2   6   9       23.03       22.30      3.48 o
   3   6   9        9.65        0.00      8.23 o
   4   6   9        2.57        3.99      4.87 o
   5   6   9       20.52       20.98      4.09 o
   6   6   9        7.87        8.08      4.09 o
   7   6   9       10.96       14.92      3.56 o
  -9   7   9       83.95       83.23      5.14 o
  -8   7   9        6.00        4.12      2.12 o
  -7   7   9        1.27        0.89      1.43 o
  -6   7   9        0.32        0.00      6.14 o
  -5   7   9       11.94       12.69      3.42 o
  -4   7   9        0.61        1.74      1.90 o
  -3   7   9       34.72       30.46      3.22 o
  -2   7   9     2157.41     2150.48     20.31 o
  -1   7   9       52.69       57.35      3.41 o
   0   7   9      239.20      235.16      8.21 o
   1   7   9      399.27      361.74      8.40 o
   2   7   9      178.44      190.95     15.79 o
   3   7   9        6.58        3.75      2.44 o
   4   7   9       18.59       13.66      8.09 o
   5   7   9       38.62       41.28      6.40 o
   6   7   9       50.32       41.91      7.33 o
   7   7   9        7.34        4.12      2.94 o
  -9   8   9       96.24       83.17      5.41 o
  -8   8   9        0.48        1.35      1.77 o
  -7   8   9       13.18       14.16      2.35 o
  -6   8   9       18.32       17.00      2.78 o
  -5   8   9       33.21       34.32      3.81 o
  -4   8   9       39.42       37.64      3.83 o
  -3   8   9       29.82       18.66      2.95 o
  -2   8   9       13.21        8.92      2.12 o
  -1   8   9        0.85        1.34      1.50 o
   0   8   9      243.78      245.41     10.87 o
   1   8   9      138.58      130.23      8.12 o
   2   8   9      936.46      870.76     30.86 o
   3   8   9       13.88        9.22      3.50 o
   4   8   9       41.25       46.13      6.38 o
   5   8   9       39.70       33.56      5.58 o
   6   8   9        0.04        1.07      2.15 o
  -8   9   9      147.20      154.20      7.62 o
  -7   9   9       18.29       12.08      2.22 o
  -6   9   9        0.79        0.34      1.55 o
  -5   9   9       29.29       34.05      3.33 o
  -4   9   9       25.79       28.58      3.50 o
  -3   9   9      236.64      242.55      9.39 o
  -2   9   9      319.85      327.92     12.39 o
  -1   9   9       25.78       21.33      2.97 o
   0   9   9       99.65      104.39      7.36 o
   1   9   9      117.89      110.67      9.31 o
   2   9   9       11.60       15.72      4.17 o
   3   9   9      240.49      242.31     13.84 o
   4   9   9        4.23        0.00      4.12 o
   5   9   9        0.22        0.00      2.19 o
   6   9   9       20.61       34.20      5.61 o
  -7  10   9       84.56       98.09      6.51 o
  -6  10   9        1.88        0.00      1.67 o
  -5  10   9       59.80       72.39      4.57 o
  -4  10   9        7.83        8.03      2.06 o
  -3  10   9      136.21      147.48      5.84 o
  -2  10   9       47.68       47.81      4.92 o
  -1  10   9        2.37        0.00      2.23 o
   0  10   9       58.81       62.46      7.15 o
   1  10   9      103.83      103.04      9.13 o
   2  10   9      225.42      239.50     13.52 o
   3  10   9       52.84       55.74      5.41 o
   4  10   9       26.40       30.49      5.19 o
   5  10   9       15.33       17.00      3.72 o
  -6  11   9       69.88       69.81      4.01 o
  -5  11   9       50.20       46.83      3.51 o
  -4  11   9        4.81        3.08      1.36 o
  -3  11   9        8.65        8.24      1.60 o
  -2  11   9        9.53        5.77      1.79 o
  -1  11   9       14.01       12.33      3.44 o
   0  11   9       27.53       26.25      4.69 o
   1  11   9       50.69       40.04      5.67 o
   2  11   9        1.11        0.40      2.67 o
   3  11   9        3.87        1.88      1.55 o
   4  11   9       32.25       35.51      4.84 o
  -5  12   9       11.76       10.55      1.70 o
  -4  12   9       76.74       83.26      4.29 o
  -3  12   9       59.11       53.13      3.84 o
  -2  12   9       12.60        6.60      1.54 o
  -1  12   9       15.36       12.84      4.11 o
   0  12   9       38.59       37.33      4.99 o
   1  12   9        1.67        0.00      1.99 o
   2  12   9        3.32        0.00      6.96 o
   3  12   9        9.39       10.98      3.91 o
  -3  13   9        0.19        2.40      1.75 o
  -2  13   9        3.58        4.48      1.87 o
  -1  13   9        0.48        2.85      1.62 o
   0  13   9       21.40       24.39      3.61 o
 -11   0  10       10.80       10.63      2.46 o
 -10   0  10        6.05        1.94      3.07 o
  -9   0  10      180.43      158.55     15.97 o
  -8   0  10       43.31       42.09      8.90 o
  -7   0  10        0.32        0.00      2.11 o
  -6   0  10      387.56      383.42     10.80 o
  -5   0  10      797.83      742.45     19.41 o
  -4   0  10      435.67      448.16     13.35 o
  -3   0  10      222.09      230.38      8.72 o
  -2   0  10     1022.53     1051.72     27.28 o
  -1   0  10      432.67      486.67     16.18 o
   0   0  10     1010.81     1119.71     18.20 o
   1   0  10       58.05       68.17      5.46 o
   2   0  10      498.23      565.04     14.86 o
   3   0  10      301.09      339.82     15.02 o
   4   0  10      300.81      320.07     23.65 o
   5   0  10        3.28        0.29      1.89 o
   6   0  10       48.03       39.65      6.02 o
   7   0  10        4.63        9.37      5.02 o
   8   0  10        7.96        9.74      4.73 o
 -10   1  10        0.00        2.37      2.55 o
  -9   1  10        7.20        0.00      4.23 o
  -8   1  10      116.06      117.60      9.05 o
  -7   1  10       44.59       44.68      3.65 o
  -6   1  10      124.72      106.80      4.10 o
  -5   1  10      110.53      113.59      4.42 o
  -4   1  10        7.93        5.38      1.12 o
  -3   1  10      377.76      354.57      9.04 o
  -2   1  10       45.99       65.27      3.20 o
  -1   1  10      132.50      167.86      4.90 o
   0   1  10      476.75      524.70      8.69 o
   1   1  10        0.30        0.42      1.46 o
   2   1  10       51.07       42.89      3.37 o
   3   1  10        0.65        0.00      1.67 o
   4   1  10       21.10       22.93      2.36 o
   5   1  10        1.13        4.92      1.45 o
   6   1  10       91.09       90.84      7.65 o
   7   1  10        3.18        2.23      7.00 o
   8   1  10        4.79        4.30      2.72 o
 -10   2  10        2.75        4.47      2.03 o
  -9   2  10      228.40      231.47     19.14 o
  -8   2  10        0.17        2.26      2.76 o
  -7   2  10      183.18      165.34      6.44 o
  -6   2  10      402.95      391.45      8.60 o
  -5   2  10      990.95      927.12     15.29 o
  -4   2  10      197.05      195.84      4.98 o
  -3   2  10       17.08       13.64      1.71 o
  -2   2  10      235.10      286.02      5.91 o
  -1   2  10     1129.84     1104.31     12.26 o
   0   2  10      531.04      500.28      9.06 o
   1   2  10      194.01      265.37      6.65 o
   2   2  10       31.02       28.33      2.95 o
   3   2  10      101.31      106.24      9.07 o
   4   2  10       52.34       51.08      3.71 o
   5   2  10        0.00        0.00      1.29 o
   6   2  10       22.64       23.46      4.11 o
   7   2  10       15.00        8.91      2.67 o
   8   2  10        8.83       14.97      3.49 o
 -10   3  10      238.24      251.62     10.11 o
  -9   3  10        7.17        9.11      5.54 o
  -8   3  10      101.59      115.82      8.02 o
  -7   3  10      346.15      349.82      8.00 o
  -6   3  10       79.01       87.77      3.16 o
  -5   3  10       27.31       26.84      2.12 o
  -4   3  10       24.43       25.79      2.27 o
  -3   3  10      105.72      127.98      4.70 o
  -2   3  10        1.96        4.45      1.19 o
  -1   3  10       33.03       38.85      2.30 o
   0   3  10      126.45      145.79      5.60 o
   1   3  10      205.46      232.16      6.88 o
   2   3  10      455.65      443.04     11.12 o
   3   3  10      317.80      307.24     12.26 o
   4   3  10        0.18        0.00      1.15 o
   5   3  10       73.49       68.80      6.93 o
   6   3  10        0.49        7.18      2.54 o
   7   3  10       46.48       45.81      5.04 o
   8   3  10        3.16        0.96      1.79 o
 -10   4  10        4.89        6.25      2.57 o
  -9   4  10       68.91       61.27      6.78 o
  -8   4  10        7.37        8.83      2.88 o
  -7   4  10       11.37        8.69      1.86 o
  -6   4  10       41.91       33.43      2.47 o
  -5   4  10        7.31        5.44      1.22 o
  -4   4  10        2.68        1.40      1.37 o
  -3   4  10       87.77       94.52      4.21 o
  -2   4  10        4.01        6.65      1.23 o
  -1   4  10        6.53        9.07      1.44 o
   0   4  10        4.33        0.75      1.24 o
   1   4  10       10.36        9.80      1.86 o
   2   4  10      508.95      514.39     13.98 o
   3   4  10       51.55       57.94      4.23 o
   4   4  10       18.77       16.31      3.21 o
   5   4  10        9.33       11.48      4.04 o
   6   4  10       26.74       24.33      5.13 o
   7   4  10       84.57       94.64      8.23 o
 -10   5  10        3.63        1.42      2.03 o
  -9   5  10       34.22       28.59      4.93 o
  -8   5  10        3.72        5.93      3.16 o
  -7   5  10       29.01       25.35      4.08 o
  -6   5  10      773.70      824.14     24.43 o
  -5   5  10      107.46      107.52      5.97 o
  -4   5  10        8.02        5.43      1.41 o
  -3   5  10        0.05        0.88      1.31 o
  -2   5  10       32.28       35.65      2.93 o
  -1   5  10       15.03       19.00      1.90 o
   0   5  10       34.97       39.80      3.07 o
   1   5  10        5.94        4.59      2.78 o
   2   5  10        0.00        1.63      1.27 o
   3   5  10       22.81       25.17      3.16 o
   4   5  10        5.24        0.06      1.88 o
   5   5  10       49.46       40.33      6.58 o
   6   5  10       61.51       58.21      7.30 o
   7   5  10       32.55       29.82      4.59 o
  -9   6  10        0.26        1.75      2.34 o
  -8   6  10       14.58        9.90      2.94 o
  -7   6  10       10.71       13.28      2.73 o
  -6   6  10      105.60      128.93      6.19 o
  -5   6  10        9.12        8.94      2.03 o
  -4   6  10       19.94       16.59      2.25 o
  -3   6  10       13.38       10.23      1.88 o
  -2   6  10      107.29      103.69      5.51 o
  -1   6  10     1034.19      955.41     16.85 o
   0   6  10       56.28       34.94      3.52 o
   1   6  10      186.79      201.24      6.42 o
   2   6  10      143.38      123.42     10.62 o
   3   6  10      143.46      158.06     12.13 o
   4   6  10       73.60       64.50      6.62 o
   5   6  10        7.24        3.70      2.07 o
   6   6  10       47.27       43.56      8.48 o
   7   6  10        5.45        7.27      3.28 o
  -9   7  10        5.62        6.47      2.20 o
  -8   7  10        0.92        0.00      1.65 o
  -7   7  10        3.20        1.44      1.59 o
  -6   7  10        2.69        1.15      1.63 o
  -5   7  10      167.10      181.63      6.60 o
  -4   7  10       72.59       60.48      5.42 o
  -3   7  10       36.17       35.18      4.26 o
  -2   7  10       91.09       80.81      5.63 o
  -1   7  10     1451.39     1301.47     25.35 o
   0   7  10      410.57      369.78     20.84 o
   1   7  10      327.96      345.20     22.29 o
   2   7  10      120.16       93.37      9.28 o
   3   7  10       27.96       23.91      5.13 o
   4   7  10       25.12       14.06      4.35 o
   5   7  10        0.00        0.00      2.31 o
   6   7  10       10.94       16.46      3.65 o
  -8   8  10       13.90       14.01      2.35 o
  -7   8  10       29.74       26.08      2.98 o
  -6   8  10      175.58      187.09      8.52 o
  -5   8  10       47.33       56.41      4.80 o
  -4   8  10        1.92        1.45      2.66 o
  -3   8  10      496.99      456.03     12.51 o
  -2   8  10      216.26      190.27      9.41 o
  -1   8  10     1619.31     1577.96     63.55 o
   0   8  10      259.02      307.72     12.32 o
   1   8  10        0.14        0.00      2.28 o
   2   8  10        3.40        7.04      2.36 o
   3   8  10      150.22      110.73     10.30 o
   4   8  10        8.41        2.20      3.93 o
   5   8  10       82.89      113.84     11.41 o
   6   8  10        0.12        2.87      1.98 o
  -8   9  10        1.98        1.46      1.72 o
  -7   9  10        2.57        0.00      2.13 o
  -6   9  10       21.28       24.82      3.19 o
  -5   9  10       21.25       23.59      3.22 o
  -4   9  10        0.81        0.00      2.39 o
  -3   9  10       31.16       23.13      4.40 o
  -2   9  10      509.53      458.85     17.96 o
  -1   9  10       22.89       16.30      3.82 o
   0   9  10       45.83       40.58      9.31 o
   1   9  10        1.03        1.44      2.20 o
   2   9  10        5.90        5.06      4.61 o
   3   9  10        7.59        6.46      2.21 o
   4   9  10       13.98       15.27      3.88 o
   5   9  10       14.14       17.28      3.65 o
  -7  10  10        0.58        0.72      2.15 o
  -6  10  10        2.63        5.15      1.98 o
  -5  10  10       20.36       26.97      3.20 o
  -4  10  10       59.19       58.76      4.05 o
  -3  10  10        0.34        0.00      1.62 o
  -2  10  10       86.63       80.04      7.55 o
  -1  10  10      138.37      131.42      9.62 o
   0  10  10       69.96       67.83      7.33 o
   1  10  10        3.79        2.74      2.60 o
   2  10  10       15.39       15.79      5.46 o
   3  10  10       12.85       15.87      3.65 o
   4  10  10        0.09        2.48      2.16 o
  -6  11  10       13.38       13.22      2.14 o
  -5  11  10        1.93        0.00      1.35 o
  -4  11  10        0.56        0.00      1.29 o
  -3  11  10        3.07        3.11      1.93 o
  -2  11  10       40.65       45.28      5.65 o
  -1  11  10        2.51        0.49      2.16 o
   0  11  10       27.57       24.25      4.33 o
   1  11  10       11.59        5.98      5.51 o
   2  11  10        3.25        1.94      2.51 o
   3  11  10        8.88        5.08      1.71 o
  -4  12  10        0.41        3.44      2.05 o
  -3  12  10       44.08       41.49      4.83 o
  -2  12  10        7.77        8.08      2.70 o
  -1  12  10        8.29        9.55      2.61 o
   0  12  10       10.15       12.37      2.91 o
   1  12  10       18.41       21.06      3.66 o
   2  12  10        0.47        0.00      4.08 o
 -10   1  11        1.87        3.02      2.46 o
  -9   1  11        1.80        0.32      2.15 o
  -8   1  11      560.09      606.76     17.22 o
  -7   1  11       99.49       92.93      4.75 o
  -6   1  11      146.12      144.44      7.82 o
  -5   1  11      107.92      108.80      4.08 o
  -4   1  11       30.98       27.54      2.14 o
  -3   1  11      390.87      360.57      7.72 o
  -2   1  11       10.23       11.21      1.83 o
  -1   1  11        2.16        2.08      0.98 o
   0   1  11      527.81      514.31     11.23 o
   1   1  11      136.69      149.49      6.47 o
   2   1  11        0.28        1.82      1.27 o
   3   1  11       32.87       27.94      2.75 o
   4   1  11        2.00        2.17      1.30 o
   5   1  11      514.60      530.37     15.62 o
   6   1  11        3.59        0.00      2.76 o
   7   1  11       25.45       24.82      7.30 o
 -10   2  11        6.66        2.89      2.03 o
  -9   2  11      186.15      181.84     16.78 o
  -8   2  11       31.07       33.03      4.30 o
  -7   2  11      209.26      226.99     11.88 o
  -6   2  11       37.02       37.06      3.08 o
  -5   2  11      106.77       97.15      4.11 o
  -4   2  11        3.91        2.85      1.16 o
  -3   2  11      249.88      248.74      7.37 o
  -2   2  11      212.08      197.14      5.42 o
  -1   2  11       34.71       33.39      2.38 o
   0   2  11      119.42      123.15      5.24 o
   1   2  11        0.48        0.00      1.25 o
   2   2  11        4.71        2.09      1.52 o
   3   2  11      221.93      200.56      7.14 o
   4   2  11     1015.79     1059.48     18.10 o
   5   2  11        1.64        4.31      1.98 o
   6   2  11        1.58        4.16      2.12 o
   7   2  11        1.57        3.37      2.04 o
 -10   3  11      254.04      282.66     10.26 o
  -9   3  11        2.37        3.97      3.81 o
  -8   3  11        5.44        7.10      2.46 o
  -7   3  11      199.33      209.55      7.71 o
  -6   3  11       23.25       24.62      2.19 o
  -5   3  11       34.62       31.12      2.44 o
  -4   3  11        3.08        3.88      1.27 o
  -3   3  11        2.80        5.61      1.25 o
  -2   3  11       62.52       61.29      3.12 o
  -1   3  11       34.13       31.77      2.55 o
   0   3  11       49.57       60.79      3.43 o
   1   3  11       61.08       53.53      3.49 o
   2   3  11      284.44      261.87      8.34 o
   3   3  11      439.79      380.09     12.07 o
   4   3  11       77.48       67.38      4.57 o
   5   3  11       24.77       25.32      5.47 o
   6   3  11        5.29        2.66      1.87 o
   7   3  11       27.61       23.89      3.46 o
 -10   4  11       24.24       24.33      4.35 o
  -9   4  11      442.62      455.97     35.40 o
  -8   4  11       46.05       45.86      5.94 o
  -7   4  11      485.60      513.53     12.20 o
  -6   4  11      285.84      289.27      7.55 o
  -5   4  11        8.66       11.59      2.47 o
  -4   4  11      119.70      110.83      5.15 o
  -3   4  11       39.25       44.08      3.03 o
  -2   4  11      259.99      251.62      6.35 o
  -1   4  11       41.88       47.00      2.82 o
   0   4  11       89.10       88.70      4.94 o
   1   4  11        3.19        2.67      2.65 o
   2   4  11       54.90       62.53      4.81 o
   3   4  11      193.04      174.14      9.17 o
   4   4  11       47.94       33.65      4.79 o
   5   4  11        2.42        4.99      2.88 o
   6   4  11        6.56        6.42      3.23 o
   7   4  11        9.80       12.66      3.07 o
  -9   5  11        4.53        2.14      2.10 o
  -8   5  11       26.89       34.22      7.72 o
  -7   5  11       90.19       78.02      6.57 o
  -6   5  11       28.52       22.62      3.63 o
  -5   5  11       73.09       56.45      4.43 o
  -4   5  11        8.09       10.98      2.68 o
  -3   5  11        3.70        4.50      1.29 o
  -2   5  11       96.39       86.61      4.53 o
  -1   5  11      839.04      932.88     18.86 o
   0   5  11      241.70      255.00      9.45 o
   1   5  11       53.98       51.96      4.70 o
   2   5  11       19.01       10.75      2.78 o
   3   5  11        0.20        5.70      2.35 o
   4   5  11        2.31        0.08      3.64 o
   5   5  11        2.63        0.00      3.94 o
   6   5  11        5.49        0.00      3.81 o
   7   5  11        0.44        0.87      2.10 o
  -9   6  11        5.39        5.04      2.05 o
  -8   6  11       78.00       75.24      5.94 o
  -7   6  11      222.51      239.63      9.39 o
  -6   6  11       11.06       11.36      2.98 o
  -5   6  11      238.98      245.53     10.51 o
  -4   6  11        0.23        0.00      2.29 o
  -3   6  11      256.25      245.23     12.84 o
  -2   6  11      212.05      179.65      8.75 o
  -1   6  11      282.25      262.50      9.28 o
   0   6  11       57.07       33.47      4.77 o
   1   6  11       37.78       33.76      3.82 o
   2   6  11       89.91       79.15     10.36 o
   3   6  11       53.63       42.42      6.62 o
   4   6  11       29.90       32.28      5.66 o
   5   6  11       15.21       13.44      5.33 o
   6   6  11        2.90        3.62      3.10 o
  -9   7  11       19.27       17.68      2.63 o
  -8   7  11       38.15       45.06      3.98 o
  -7   7  11        4.84        4.52      1.75 o
  -6   7  11       10.21       11.75      2.43 o
  -5   7  11       70.96       67.72      6.03 o
  -4   7  11        1.27        0.00      2.81 o
  -3   7  11        1.02        0.00      3.31 o
  -2   7  11     1524.74     1435.11     55.42 o
  -1   7  11        9.34       14.55      3.17 o
   0   7  11      633.15      553.34     33.26 o
   1   7  11       92.83       76.90      5.49 o
   2   7  11        8.64        4.51      2.43 o
   3   7  11       13.10        9.51      3.65 o
   4   7  11        0.02        0.62      5.30 o
   5   7  11       10.84       17.25     13.58 o
   6   7  11      118.32      126.51     11.92 o
  -8   8  11        1.47        4.47      1.84 o
  -7   8  11        0.17        3.01      1.69 o
  -6   8  11       92.57      103.83      7.20 o
  -5   8  11        1.65        1.10      2.14 o
  -4   8  11        9.22        7.98      3.01 o
  -3   8  11       92.10       87.43     18.29 o
  -2   8  11        7.06        3.63      2.36 o
  -1   8  11      193.03      179.27     11.28 o
   0   8  11      112.21      130.41     10.08 o
   1   8  11       23.08       28.96      4.98 o
   2   8  11       11.28        5.61      3.12 o
   3   8  11        0.59        0.63      4.23 o
   4   8  11        8.41       19.01      4.35 o
   5   8  11        0.00        0.66      2.72 o
  -7   9  11      121.38      155.49      7.81 o
  -6   9  11        1.96        0.44      1.41 o
  -5   9  11       52.98       70.17      4.99 o
  -4   9  11        2.67        1.09      2.90 o
  -3   9  11       37.78       45.96      5.98 o
  -2   9  11        3.32        1.24      2.43 o
  -1   9  11      212.14      217.87     20.35 o
   0   9  11        8.06        6.16      2.92 o
   1   9  11      259.52      295.96     30.93 o
   2   9  11       17.28       28.06      3.93 o
   3   9  11        6.70        3.46      1.87 o
   4   9  11        2.86        6.30      2.74 o
  -6  10  11       26.72       30.90      3.04 o
  -5  10  11       32.13       38.11      3.59 o
  -4  10  11        0.98        0.00      1.90 o
  -3  10  11      116.21      121.71     11.84 o
  -2  10  11        1.33        3.54      2.72 o
  -1  10  11       35.83       20.51      4.20 o
   0  10  11       47.44       56.15      6.48 o
   1  10  11       26.53       24.79      4.29 o
   2  10  11       32.93       39.67      5.21 o
   3  10  11       10.24        7.21      2.47 o
  -5  11  11       50.14       51.89      4.16 o
  -4  11  11        7.88        6.95      2.60 o
  -3  11  11        9.79       15.05      3.50 o
  -2  11  11        6.50        9.81      2.94 o
  -1  11  11       13.98       10.86      3.31 o
   0  11  11       86.19       84.83      7.21 o
   1  11  11        8.43        5.75      2.46 o
   2  11  11       12.58       16.55      3.36 o
  -3  12  11        1.98        0.00      1.74 o
  -2  12  11       78.64       80.99     12.83 o
  -1  12  11        6.14        5.01      2.44 o
   0  12  11        0.83        1.53      1.63 o
 -10   0  12       41.11       32.43      6.67 o
  -9   0  12      140.59      137.50      9.61 o
  -8   0  12      235.83      259.80     13.87 o
  -7   0  12       37.66       44.64      6.21 o
  -6   0  12       56.07       54.49      5.65 o
  -5   0  12       58.43       56.53      4.13 o
  -4   0  12        0.02        0.90      1.90 o
  -3   0  12     2794.11     2610.31    145.33 o
  -2   0  12      494.63      532.46     18.28 o
  -1   0  12       30.25       26.54      3.27 o
   0   0  12       11.20       11.44      2.93 o
   1   0  12        1.28        5.70      2.07 o
   2   0  12       13.75       12.90      3.13 o
   3   0  12       48.79       42.92      5.51 o
   4   0  12       63.63       52.72      7.42 o
   5   0  12       38.64       47.18      6.74 o
   6   0  12       39.56       48.24      6.23 o
   7   0  12       18.41       16.62      5.28 o
 -10   1  12       19.83       16.87      3.39 o
  -9   1  12       26.92       14.67      2.99 o
  -8   1  12        0.35        0.00      2.54 o
  -7   1  12       50.26       48.50      5.31 o
  -6   1  12       28.07       26.43      2.67 o
  -5   1  12       45.10       46.11      3.10 o
  -4   1  12       86.45       78.97      3.84 o
  -3   1  12       97.91       89.64      4.43 o
  -2   1  12      196.12      203.73     11.79 o
  -1   1  12       87.67       71.70      3.59 o
   0   1  12      114.69      102.35      5.54 o
   1   1  12       23.54       19.26      2.57 o
   2   1  12       38.78       37.35      3.49 o
   3   1  12        0.98        0.00      1.82 o
   4   1  12       29.90       21.25      3.45 o
   5   1  12       13.87       16.70      3.01 o
   6   1  12        0.78        1.20      2.01 o
   7   1  12       16.85       17.30      3.68 o
 -10   2  12       36.30       41.43      4.05 o
  -9   2  12        0.53        0.00      1.93 o
  -8   2  12      142.44      151.17      8.94 o
  -7   2  12      255.64      272.69     11.60 o
  -6   2  12        3.41        0.00      2.59 o
  -5   2  12        9.29        9.54      1.96 o
  -4   2  12        0.97        0.11      2.29 o
  -3   2  12      134.55      129.38      5.15 o
  -2   2  12      326.19      298.15     11.70 o
  -1   2  12       35.79       27.63      2.31 o
   0   2  12        7.91        9.92      1.74 o
   1   2  12       59.94       59.38      3.99 o
   2   2  12      443.91      488.09     13.48 o
   3   2  12       15.61       15.79      2.16 o
   4   2  12        0.62        0.00      4.39 o
   5   2  12      177.76      190.36      9.11 o
   6   2  12        2.05        0.00      2.45 o
   7   2  12        0.08        1.33      1.99 o
 -10   3  12        1.77        1.86      1.91 o
  -9   3  12       55.88       59.32      9.14 o
  -8   3  12       82.50       72.19      5.94 o
  -7   3  12       99.87      104.51      6.38 o
  -6   3  12      247.35      266.12     19.96 o
  -5   3  12      383.27      389.11     13.58 o
  -4   3  12      104.32       95.31      4.36 o
  -3   3  12       65.25       66.83      3.42 o
  -2   3  12        1.35        2.81      1.27 o
  -1   3  12        0.71        2.12      1.19 o
   0   3  12       27.22       40.14      3.35 o
   1   3  12       58.96       56.49      3.92 o
   2   3  12       52.05       49.06      4.83 o
   3   3  12        0.60        0.65      2.31 o
   4   3  12       19.12       17.75      3.96 o
   5   3  12       12.22        6.74      7.83 o
   6   3  12        0.57        0.00      6.87 o
  -9   4  12       36.53       42.27      5.35 o
  -8   4  12      151.06      178.03     10.75 o
  -7   4  12        7.77       10.27      2.40 o
  -6   4  12      216.26      230.53     10.33 o
  -5   4  12       14.49       17.98      2.38 o
  -4   4  12      148.77      137.12      8.36 o
  -3   4  12        8.53        5.42      1.75 o
  -2   4  12       16.63       15.26      2.09 o
  -1   4  12      448.93      410.05     11.74 o
   0   4  12       12.06        9.43      1.64 o
   1   4  12      118.05      119.96      8.39 o
   2   4  12       87.65       80.65      7.11 o
   3   4  12      178.20      163.89     22.02 o
   4   4  12       12.70        5.59      2.30 o
   5   4  12       41.35       30.70      5.76 o
   6   4  12        0.33        0.00      3.49 o
  -9   5  12        8.78       12.97      3.20 o
  -8   5  12       14.07        9.19      3.15 o
  -7   5  12       14.57       14.40      2.58 o
  -6   5  12       15.17       13.90      3.03 o
  -5   5  12       59.08       60.75      4.15 o
  -4   5  12       28.63       28.90      3.56 o
  -3   5  12       39.69       32.92      3.85 o
  -2   5  12       20.07       18.32      3.14 o
  -1   5  12       35.92       36.69      4.27 o
   0   5  12      813.90      840.48     29.66 o
   1   5  12      272.20      248.37      9.64 o
   2   5  12       62.54       54.97      5.88 o
   3   5  12       45.95       49.34     10.49 o
   4   5  12        4.23        2.70      3.83 o
   5   5  12        9.91        0.05      3.26 o
   6   5  12        0.55        0.63      2.89 o
  -9   6  12        0.39        0.00      1.49 o
  -8   6  12        4.10        3.63      1.90 o
  -7   6  12       18.14       16.61      2.71 o
  -6   6  12        9.36        4.36      3.39 o
  -5   6  12        2.96        0.00      4.42 o
  -4   6  12      178.20      178.68     11.17 o
  -3   6  12      175.42      170.79      8.74 o
  -2   6  12       80.37       67.54      5.52 o
  -1   6  12      574.30      495.72     19.63 o
   0   6  12        8.85        4.78      2.10 o
   1   6  12        2.14        3.34      1.38 o
   2   6  12        8.08        2.76      2.50 o
   3   6  12        0.31        1.62      4.70 o
   4   6  12       95.86       96.58     13.08 o
   5   6  12        9.36        5.72      3.52 o
  -8   7  12        4.51        4.04      1.82 o
  -7   7  12       11.48       10.17      1.98 o
  -6   7  12       12.99       11.44      2.94 o
  -5   7  12      235.09      236.21     13.30 o
  -4   7  12       72.81       84.89      7.92 o
  -3   7  12      160.89      132.61     14.34 o
  -2   7  12      162.04      140.20      9.77 o
  -1   7  12       22.20       11.80      5.74 o
   0   7  12       48.26       45.15      6.72 o
   1   7  12       10.90       14.74      2.94 o
   2   7  12       27.98       18.35      3.93 o
   3   7  12        0.90        1.21      3.58 o
   4   7  12        4.34        6.72      3.99 o
   5   7  12       27.17       27.13      6.12 o
  -8   8  12      241.05      243.67     10.61 o
  -7   8  12       87.99       98.70      5.85 o
  -6   8  12      197.94      199.09      9.38 o
  -5   8  12       15.47       21.04      4.33 o
  -4   8  12        6.68        4.47      2.80 o
  -3   8  12       24.58       13.94      5.86 o
  -2   8  12      125.81      135.19      9.72 o
  -1   8  12       17.35       16.85      3.86 o
   0   8  12       12.13        4.95      8.82 o
   1   8  12        0.84        3.18      3.64 o
   2   8  12        0.04        0.00      1.52 o
   3   8  12        0.81        0.04      1.70 o
   4   8  12        3.62        5.04      4.17 o
  -7   9  12        4.66        5.87      2.23 o
  -6   9  12       22.99       22.48      3.26 o
  -5   9  12       30.04       38.98      5.37 o
  -4   9  12       25.34       19.06      4.00 o
  -3   9  12       12.40        7.11      2.89 o
  -2   9  12       14.93        6.88      3.52 o
  -1   9  12       88.15       78.15      7.36 o
   0   9  12       56.30       62.69      9.86 o
   1   9  12        1.24        0.00      5.83 o
   2   9  12       21.71       16.50      3.57 o
   3   9  12        0.21        0.00      2.00 o
   4   9  12        4.88        4.19      1.98 o
  -6  10  12       24.13       31.21      6.72 o
  -5  10  12        4.60        4.27      2.38 o
  -4  10  12       22.19       16.30      3.34 o
  -3  10  12       50.00       57.61      6.18 o
  -2  10  12      147.77      154.50      9.79 o
  -1  10  12       13.14        5.46      2.61 o
   0  10  12        5.07        1.50      2.25 o
   1  10  12        2.04        0.00      1.80 o
   2  10  12        1.77        0.00      3.24 o
  -4  11  12        0.47        1.14      1.79 o
  -3  11  12        9.91        8.82      2.64 o
  -2  11  12       55.70       50.34      5.38 o
  -1  11  12      150.28      177.27      9.59 o
   0  11  12       18.13       20.96      3.83 o
   1  11  12       11.26       13.87      4.98 o
  -9   1  13       90.60      109.08      6.64 o
  -8   1  13        9.10        7.25      2.27 o
  -7   1  13      621.84      697.79     20.92 o
  -6   1  13        4.15        0.96      2.71 o
  -5   1  13      142.60      136.60      7.15 o
  -4   1  13       20.01       21.14      3.29 o
  -3   1  13      286.42      279.03      9.05 o
  -2   1  13      121.11      114.88      4.50 o
  -1   1  13       68.90       68.90      3.18 o
   0   1  13      117.24      104.48      6.23 o
   1   1  13       40.67       37.85      3.35 o
   2   1  13       77.56       60.44      4.70 o
   3   1  13      111.76      110.04      7.42 o
   4   1  13      130.64      146.79      8.34 o
   5   1  13       30.14       31.20      3.82 o
   6   1  13       69.29       80.08      6.07 o
  -9   2  13       36.10       35.40      4.45 o
  -8   2  13       84.49       89.85      6.49 o
  -7   2  13       74.94       87.60      6.69 o
  -6   2  13        5.38        4.35      2.39 o
  -5   2  13       76.32       75.30      4.71 o
  -4   2  13      104.38       98.65     10.24 o
  -3   2  13       34.68       28.09      3.12 o
  -2   2  13       46.60       41.67      3.47 o
  -1   2  13       55.61       47.60      3.20 o
   0   2  13       73.96       63.86      5.13 o
   1   2  13      311.49      307.12     11.71 o
   2   2  13       44.41       36.05      4.30 o
   3   2  13       83.95       77.54      7.20 o
   4   2  13        1.05        0.00      1.43 o
   5   2  13       15.61       20.11      4.01 o
   6   2  13       16.76       21.22      3.80 o
  -9   3  13        0.77        1.59      2.48 o
  -8   3  13      131.60      136.92      7.65 o
  -7   3  13       22.08       24.79      3.80 o
  -6   3  13        0.10        0.90      2.37 o
  -5   3  13      138.91      151.36      7.65 o
  -4   3  13        9.70        8.63      3.10 o
  -3   3  13      155.71      135.86      7.83 o
  -2   3  13        0.01        1.67      2.21 o
  -1   3  13       11.58       16.18      3.29 o
   0   3  13        0.13        0.84      1.54 o
   1   3  13      332.64      307.89     20.25 o
   2   3  13      100.69      104.74      9.86 o
   3   3  13      140.42      145.39     11.60 o
   4   3  13       19.27       19.36      4.91 o
   5   3  13       18.64       14.31      5.49 o
   6   3  13        5.63        6.04      3.31 o
  -9   4  13        0.03        0.00      1.72 o
  -8   4  13        7.30        3.64      2.40 o
  -7   4  13        0.17        0.00      2.73 o
  -6   4  13       88.97       94.08      6.72 o
  -5   4  13        8.70        9.06      7.18 o
  -4   4  13       10.69        8.45      2.27 o
  -3   4  13      196.51      203.17     18.07 o
  -2   4  13      239.07      208.24     14.36 o
  -1   4  13      137.85      132.93      9.24 o
   0   4  13        4.99        0.00      2.43 o
   1   4  13      304.22      270.57     17.38 o
   2   4  13        1.68        4.82      2.70 o
   3   4  13       52.70       49.93      6.87 o
   4   4  13       29.60       38.34      9.09 o
   5   4  13       32.21       35.66      7.54 o
  -9   5  13        2.66        2.87      1.66 o
  -8   5  13        0.08        1.67      1.86 o
  -7   5  13        9.30        6.25      2.83 o
  -6   5  13       11.61       12.22      3.23 o
  -5   5  13       27.16       26.56      4.86 o
  -4   5  13      166.90      188.98     11.45 o
  -3   5  13       53.61       43.60      4.58 o
  -2   5  13        6.71        8.42      2.21 o
  -1   5  13      131.35      116.26      7.24 o
   0   5  13        5.50        1.79      1.45 o
   1   5  13      115.00       98.83     11.92 o
   2   5  13      116.63       97.92     14.82 o
   3   5  13      110.06       96.45     13.31 o
   4   5  13       11.85       10.69      5.12 o
   5   5  13        0.49        0.00      2.99 o
  -8   6  13        8.44        5.56      2.85 o
  -7   6  13       93.35       88.33      6.14 o
  -6   6  13        0.47        0.00      2.53 o
  -5   6  13       72.11       72.83      7.57 o
  -4   6  13       35.84       36.83      5.32 o
  -3   6  13      221.22      237.16     12.68 o
  -2   6  13       75.63       68.60      7.14 o
  -1   6  13       29.51       27.46      4.70 o
   0   6  13       51.46       43.87      5.68 o
   1   6  13      270.40      260.36     14.89 o
   2   6  13        2.72        0.35      1.96 o
   3   6  13        0.26        0.00      2.54 o
   4   6  13        9.36       11.79      4.75 o
   5   6  13        0.02        0.00      2.15 o
  -8   7  13       29.04       39.38      4.31 o
  -7   7  13        2.67        0.08      2.13 o
  -6   7  13        5.29        4.65      2.74 o
  -5   7  13        6.95        7.21      3.30 o
  -4   7  13      198.01      209.31     18.04 o
  -3   7  13       10.98       17.04      6.35 o
  -2   7  13        9.47        4.06      2.63 o
  -1   7  13      337.63      346.31     15.27 o
   0   7  13        0.36        0.84      1.84 o
   1   7  13       11.61       17.34      3.87 o
   2   7  13        7.17       13.30      2.75 o
   3   7  13       56.41       51.23      4.86 o
   4   7  13        1.00        0.00      1.71 o
  -7   8  13       22.83       29.70      5.99 o
  -6   8  13       66.63       86.31      7.46 o
  -5   8  13       18.16       16.69      3.77 o
  -4   8  13        0.14        0.00      3.36 o
  -3   8  13       36.95       35.84      5.15 o
  -2   8  13      257.80      225.46     11.97 o
  -1   8  13       71.90       83.95     11.71 o
   0   8  13       18.87       17.99      5.75 o
   1   8  13        3.44        1.49      2.38 o
   2   8  13       11.09       10.60      2.37 o
   3   8  13        1.67        1.92      1.76 o
  -6   9  13        2.58        6.70      2.52 o
  -5   9  13        0.34        0.26      1.78 o
  -4   9  13       42.15       43.45      5.21 o
  -3   9  13      354.87      361.70     33.73 o
  -2   9  13       52.93       37.75      5.07 o
  -1   9  13       12.73        8.56      5.62 o
   0   9  13       99.83       95.35     11.82 o
   1   9  13        2.84        0.00      2.94 o
   2   9  13        0.89        3.97      3.10 o
   3   9  13        3.02        0.00      2.18 o
  -5  10  13        5.25        9.85      2.46 o
  -4  10  13        9.00       12.26      3.01 o
  -3  10  13       31.99       37.72      4.75 o
  -2  10  13       35.67       41.58      5.00 o
  -1  10  13       13.36       18.61      3.41 o
   0  10  13        0.14        0.00      1.70 o
   1  10  13        3.87        4.12      3.23 o
  -9   0  14       11.40       11.53      4.12 o
  -8   0  14       26.92       21.96      4.23 o
  -7   0  14        8.36       10.06      5.75 o
  -6   0  14      631.07      725.69     31.85 o
  -5   0  14        1.39       14.05      5.20 o
  -4   0  14        4.08        3.12      2.32 o
  -3   0  14       16.75       21.33      4.86 o
  -2   0  14       19.95       14.95      5.37 o
  -1   0  14        5.39        6.65      2.35 o
   0   0  14      297.05      267.46     15.33 o
   1   0  14       57.90       45.27      5.19 o
   2   0  14       76.44       69.05      7.66 o
   3   0  14        8.99        5.20      3.08 o
   4   0  14        9.95        6.08      4.74 o
   5   0  14       71.29       63.38      5.91 o
  -9   1  14       40.38       45.26      4.11 o
  -8   1  14        6.46        5.11      1.85 o
  -7   1  14        4.93        6.29      3.62 o
  -6   1  14       49.42       58.34      6.81 o
  -5   1  14       44.89       42.74      4.72 o
  -4   1  14       64.45       76.27      5.46 o
  -3   1  14        0.84        0.67      1.74 o
  -2   1  14        0.33        0.90      1.41 o
  -1   1  14        8.10        5.86      1.60 o
   0   1  14      373.20      356.46      9.66 o
   1   1  14      302.83      300.87      9.05 o
   2   1  14       26.98       11.24      2.44 o
   3   1  14       47.94       38.60      4.90 o
   4   1  14       29.73       31.40      4.21 o
   5   1  14        0.09        0.00      1.56 o
  -9   2  14        0.10        0.78      1.66 o
  -8   2  14       96.42      115.96      5.96 o
  -7   2  14       22.44       24.46      4.63 o
  -6   2  14        8.23       11.44      3.04 o
  -5   2  14        2.69        1.34      1.90 o
  -4   2  14        9.31        8.34      2.11 o
  -3   2  14       35.41       29.56      3.87 o
  -2   2  14      170.31      161.04      8.32 o
  -1   2  14      172.43      172.79     15.05 o
   0   2  14       23.47       27.07      3.57 o
   1   2  14       17.06       23.31      3.95 o
   2   2  14       26.18       19.16      3.74 o
   3   2  14        2.67        5.03      3.04 o
   4   2  14        0.13        3.81      1.97 o
   5   2  14       93.58      110.67     11.24 o
  -9   3  14       24.16       22.62      3.44 o
  -8   3  14        0.09        0.86      1.43 o
  -7   3  14        1.50        0.01      2.56 o
  -6   3  14       80.87       90.63      6.65 o
  -5   3  14      105.05       95.69      6.89 o
  -4   3  14       19.55       26.37      3.84 o
  -3   3  14        2.58        3.36      1.81 o
  -2   3  14       57.65       48.03      8.72 o
  -1   3  14      152.29      124.83     13.37 o
   0   3  14      359.37      351.40     29.24 o
   1   3  14       28.56       27.59      4.25 o
   2   3  14       13.63        7.81      2.63 o
   3   3  14        0.35        0.26      1.99 o
   4   3  14       15.48       14.02      4.00 o
   5   3  14        3.79        5.36      2.37 o
  -8   4  14        0.14        0.00      3.10 o
  -7   4  14        0.00        0.00      2.28 o
  -6   4  14       27.97       29.35      3.97 o
  -5   4  14      165.30      177.79     11.40 o
  -4   4  14      202.04      222.52     18.34 o
  -3   4  14        0.02        2.68      2.51 o
  -2   4  14       20.41       13.12      4.04 o
  -1   4  14      196.53      177.69     15.68 o
   0   4  14       83.53       89.92     11.28 o
   1   4  14        7.77        1.34      3.79 o
   2   4  14       25.46       18.64      4.40 o
   3   4  14        6.27        5.38      3.06 o
   4   4  14       20.06       16.94      3.88 o
   5   4  14        1.73        2.06      1.90 o
  -8   5  14        1.75        0.92      3.18 o
  -7   5  14        5.19        0.00      2.32 o
  -6   5  14       55.55       51.93      4.98 o
  -5   5  14       13.13       16.96      4.06 o
  -4   5  14       83.88       98.39      8.41 o
  -3   5  14      229.75      240.49     12.96 o
  -2   5  14       56.08       61.01      6.67 o
  -1   5  14        0.00        0.00      2.48 o
   0   5  14        2.10        3.01      2.80 o
   1   5  14        7.91        5.75      4.82 o
   2   5  14       96.06       80.90      9.48 o
   3   5  14        0.02        0.00      3.14 o
   4   5  14        9.59        5.56      2.51 o
  -8   6  14       17.51       23.13      5.44 o
  -7   6  14       61.29       55.29      5.99 o
  -6   6  14        0.42        0.67      2.07 o
  -5   6  14      225.08      294.25     13.66 o
  -4   6  14      136.89      149.87     10.10 o
  -3   6  14       95.02      110.39     10.33 o
  -2   6  14      197.01      190.61     11.39 o
  -1   6  14      176.75      204.17     21.74 o
   0   6  14       98.55       90.25     10.52 o
   1   6  14        1.10        4.21      2.14 o
   2   6  14        3.22        0.20      2.09 o
   3   6  14       67.23       70.54      7.04 o
   4   6  14        0.71        2.29      1.80 o
  -7   7  14       24.19       19.83      4.83 o
  -6   7  14       37.78       43.90      5.61 o
  -5   7  14        7.04        1.44      4.52 o
  -4   7  14        9.08        4.99      4.28 o
  -3   7  14       12.64       15.83      5.75 o
  -2   7  14       58.46       50.36      8.22 o
  -1   7  14        0.09        2.52      4.86 o
   0   7  14       22.34       22.35      4.05 o
   1   7  14       23.76       14.06      3.38 o
   2   7  14       42.90       43.53      4.25 o
   3   7  14        7.21        8.34      2.91 o
  -6   8  14        1.72        2.29      2.78 o
  -5   8  14        3.09        0.00      2.63 o
  -4   8  14       82.62       72.46     15.98 o
  -3   8  14        8.43        5.51      4.46 o
  -2   8  14      187.62      211.17     17.17 o
  -1   8  14        4.30        1.02      2.91 o
   0   8  14       36.84       32.34      4.56 o
   1   8  14        3.65        8.91      2.72 o
   2   8  14        0.98        0.00      1.43 o
  -5   9  14        0.28        0.00      2.31 o
  -4   9  14       22.80       27.52      3.97 o
  -3   9  14        1.07        0.00      1.57 o
  -2   9  14       16.09       20.80      5.78 o
  -1   9  14      116.75      117.64     12.18 o
   0   9  14       17.31       21.95      5.78 o
   1   9  14       17.64       12.74      4.31 o
  -3  10  14        1.70        8.39      3.91 o
  -2  10  14       57.25       60.89      5.12 o
  -1  10  14       18.13       10.71      3.91 o
  -8   1  15      101.93      114.91      8.06 o
  -7   1  15      208.94      229.06     12.17 o
  -6   1  15       37.47       36.93      5.50 o
  -5   1  15        3.33        4.63      2.81 o
  -4   1  15      101.99      111.15      9.00 o
  -3   1  15        2.37        0.70      2.30 o
  -2   1  15        0.21        0.00      2.53 o
  -1   1  15        0.09        0.00      1.89 o
   0   1  15      145.78      147.64      7.53 o
   1   1  15        2.81        1.92      1.89 o
   2   1  15       16.16       13.70      2.68 o
   3   1  15        0.62        1.20      2.05 o
   4   1  15        3.69        0.98      1.57 o
  -8   2  15       42.14       54.57      5.51 o
  -7   2  15       31.75       36.12      5.32 o
  -6   2  15        2.22        0.00      2.87 o
  -5   2  15      229.09      265.53     12.74 o
  -4   2  15       24.15       29.21      3.82 o
  -3   2  15        0.00        0.30      4.21 o
  -2   2  15        0.76        3.54      2.46 o
  -1   2  15       76.16       75.18      8.46 o
   0   2  15       18.04       10.71      2.96 o
   1   2  15       10.12        7.86      2.87 o
   2   2  15       13.95       15.62      3.34 o
   3   2  15        0.38        2.05      1.92 o
   4   2  15        5.86        8.24      2.16 o
  -8   3  15        2.20        0.00      2.78 o
  -7   3  15        0.05        0.75      2.43 o
  -6   3  15        6.17        3.03      2.48 o
  -5   3  15       70.01       89.11      6.50 o
  -4   3  15       34.81       42.61      4.61 o
  -3   3  15      342.12      371.59     48.93 o
  -2   3  15        0.47        0.00      3.86 o
  -1   3  15      123.46       98.29     11.90 o
   0   3  15        1.17        0.00      3.02 o
   1   3  15      451.58      412.23     23.41 o
   2   3  15       72.14       59.91      7.16 o
   3   3  15       24.01       22.24      4.45 o
   4   3  15       13.90       13.09      3.38 o
  -8   4  15        3.17        1.66      1.77 o
  -7   4  15       52.08       65.16      5.82 o
  -6   4  15       88.57       97.55      8.16 o
  -5   4  15       16.08       17.38      4.22 o
  -4   4  15        1.12        3.59      2.31 o
  -3   4  15        4.15        4.30      2.86 o
  -2   4  15       26.43       20.73      7.06 o
  -1   4  15       43.18       32.72      7.38 o
   0   4  15       78.10       81.70      8.00 o
   1   4  15       36.11       36.67      8.91 o
   2   4  15        2.38        0.00      4.67 o
   3   4  15        2.03        2.51      2.33 o
   4   4  15        0.25        0.00      1.64 o
  -7   5  15       39.63       40.97      4.53 o
  -6   5  15       15.05       17.37      3.85 o
  -5   5  15       74.10       76.40      7.31 o
  -4   5  15      353.95      403.67     17.69 o
  -3   5  15       82.45       83.75      9.32 o
  -2   5  15       14.26       21.37      4.15 o
  -1   5  15       20.75       25.46      4.60 o
   0   5  15       50.14       46.03      8.14 o
   1   5  15       44.93       43.31      6.89 o
   2   5  15       43.89       54.78      6.39 o
   3   5  15       19.76       27.38      4.49 o
  -7   6  15        0.73        0.00      1.94 o
  -6   6  15        5.75        1.86      3.12 o
  -5   6  15       25.78       31.39      4.70 o
  -4   6  15       25.79       25.51      4.34 o
  -3   6  15        7.13        1.41      6.07 o
  -2   6  15        3.48        2.67      2.18 o
  -1   6  15       69.53       65.56      6.85 o
   0   6  15        8.92        5.07      2.43 o
   1   6  15       37.13       29.04      4.50 o
   2   6  15        2.21        3.74      2.11 o
   3   6  15        1.19        3.16      1.87 o
  -6   7  15        0.15        1.10      3.18 o
  -5   7  15        5.62        9.79      4.65 o
  -4   7  15        4.04        6.96      4.57 o
  -3   7  15      160.43      195.39     10.63 o
  -2   7  15       26.62       27.77      4.27 o
  -1   7  15        6.39        5.09      2.35 o
   0   7  15       16.84       16.39      3.31 o
   1   7  15       11.73       12.79      2.94 o
   2   7  15        1.13        0.10      1.44 o
  -5   8  15       17.27       16.33      5.09 o
  -4   8  15       14.54       12.84      4.99 o
  -3   8  15        8.52       10.56      4.41 o
  -2   8  15        5.14        7.51      4.15 o
  -1   8  15        7.59        5.17      3.23 o
   0   8  15       11.07       21.64      4.94 o
   1   8  15        0.78        1.62      1.86 o
  -3   9  15       19.42       22.69      5.62 o
  -2   9  15       15.95       16.62      4.75 o
  -1   9  15        3.68        4.12      2.76 o
  -8   0  16        2.46        1.29      2.68 o
  -7   0  16        0.27        4.96      4.33 o
  -6   0  16        0.50        1.47      4.02 o
  -5   0  16      160.15      175.36     15.57 o
  -4   0  16      144.82      161.78     14.94 o
  -3   0  16        0.25        0.00      4.31 o
  -2   0  16      195.99      196.73     16.31 o
  -1   0  16      746.92      808.04     47.10 o
   0   0  16        8.76       11.29      3.60 o
   1   0  16      188.57      212.00     13.22 o
   2   0  16       10.72        8.41      3.28 o
   3   0  16        0.31        0.77      1.73 o
  -8   1  16       29.15       33.85      4.22 o
  -7   1  16       29.44       35.98      6.98 o
  -6   1  16       11.82       16.58      4.36 o
  -5   1  16       54.41       58.02      6.58 o
  -4   1  16      106.02      129.02      9.41 o
  -3   1  16       21.28       26.27      4.53 o
  -2   1  16      187.39      204.42     18.33 o
  -1   1  16        3.51        3.91      2.16 o
   0   1  16        7.47        1.80      2.08 o
   1   1  16        0.61        1.70      1.83 o
   2   1  16        1.61        4.76      2.12 o
   3   1  16       26.34       31.73      6.29 o
  -8   2  16       10.69        6.41      2.22 o
  -7   2  16       39.03       37.48      5.37 o
  -6   2  16        5.49        3.95      2.55 o
  -5   2  16        1.43        0.00      2.25 o
  -4   2  16       11.74        7.27      3.09 o
  -3   2  16        0.64        0.72      2.44 o
  -2   2  16      108.38      120.88      8.84 o
  -1   2  16       67.55       66.65     11.49 o
   0   2  16       17.58       17.70      4.13 o
   1   2  16      148.52      152.10     11.05 o
   2   2  16       25.94       26.39      3.83 o
   3   2  16        1.01        3.01      2.06 o
  -7   3  16        4.87       11.14      2.94 o
  -6   3  16       54.16       76.79      6.77 o
  -5   3  16       30.01       37.78      4.27 o
  -4   3  16      226.72      293.82     13.33 o
  -3   3  16      196.90      202.93     16.44 o
  -2   3  16       38.41       28.52      6.64 o
  -1   3  16        1.16        0.00      3.65 o
   0   3  16        2.12        0.00      2.43 o
   1   3  16        8.77        3.95      2.90 o
   2   3  16        0.12        0.00      2.45 o
   3   3  16        0.02        0.00      2.46 o
  -7   4  16        3.23        4.12      3.33 o
  -6   4  16        2.16        3.16      2.42 o
  -5   4  16       18.02       28.53      4.65 o
  -4   4  16        5.88       10.83      3.45 o
  -3   4  16      124.56      134.34     19.46 o
  -2   4  16       73.19       70.87      9.77 o
  -1   4  16       35.70       26.63      6.25 o
   0   4  16      185.65      188.92     25.18 o
   1   4  16        4.22        4.10      3.24 o
   2   4  16       12.98       11.69      3.23 o
   3   4  16       30.32       25.57      3.98 o
  -6   5  16        5.16       13.41      3.14 o
  -5   5  16        6.44        6.10      3.74 o
  -4   5  16       27.17       41.17      5.19 o
  -3   5  16       16.76       21.64      4.05 o
  -2   5  16        6.39        5.15      2.77 o
  -1   5  16        0.25        0.00      4.83 o
   0   5  16        5.00        3.49      2.97 o
   1   5  16        9.78        8.81      2.71 o
   2   5  16       22.13       20.70      3.69 o
  -6   6  16       24.92       23.71      5.49 o
  -5   6  16       10.32       11.39      3.14 o
  -4   6  16       11.64        7.89      2.76 o
  -3   6  16       22.70       31.60      4.74 o
  -2   6  16       12.18       16.80      3.46 o
  -1   6  16        0.95        0.00      2.71 o
   0   6  16       20.11       20.38      5.25 o
   1   6  16       37.54       28.52      5.88 o
  -5   7  16       51.21       56.25      7.77 o
  -4   7  16       52.19       56.88      8.25 o
  -3   7  16       19.96       26.58      4.00 o
  -2   7  16        0.86        0.00      3.26 o
  -1   7  16       28.24       26.91      3.91 o
   0   7  16        4.04        0.00      1.68 o
  -3   8  16       10.16       13.84      4.18 o
  -2   8  16        3.47        1.23      2.21 o
  -7   1  17       18.04       24.70      3.78 o
  -6   1  17       25.26       31.14      4.57 o
  -5   1  17        3.47        6.42      2.77 o
  -4   1  17       50.70       65.02      7.84 o
  -3   1  17        0.63        0.63      2.40 o
  -2   1  17        2.32        1.10      2.39 o
  -1   1  17        3.22        2.59      2.46 o
   0   1  17      120.20      140.47      7.58 o
   1   1  17       45.12       54.45      6.06 o
   2   1  17       46.41       48.78      5.43 o
  -7   2  17      115.00      131.13      7.51 o
  -6   2  17        7.74       10.38      3.05 o
  -5   2  17       36.82       43.83      5.34 o
  -4   2  17      115.51      143.81      9.29 o
  -3   2  17       79.88       93.84      7.49 o
  -2   2  17       16.50       14.27      3.30 o
  -1   2  17       16.58       10.44      3.02 o
   0   2  17       30.30       34.28      4.93 o
   1   2  17       41.56       53.59      6.74 o
   2   2  17        4.45        4.16      3.09 o
  -6   3  17       15.10       19.33      3.41 o
  -5   3  17        8.96       10.12      2.86 o
  -4   3  17       14.26       19.01      5.99 o
  -3   3  17       49.15       59.21      8.95 o
  -2   3  17       19.32       16.04      5.02 o
  -1   3  17        2.00        0.00      4.49 o
   0   3  17       16.71       16.50      3.55 o
   1   3  17        9.55       10.19      2.80 o
   2   3  17       23.84       30.16      4.22 o
  -6   4  17        2.37        1.55      2.86 o
  -5   4  17        5.74        6.26      2.73 o
  -4   4  17       87.10      111.16      7.92 o
  -3   4  17        3.79        5.59      4.02 o
  -2   4  17       35.05       44.30      7.64 o
  -1   4  17       47.26       40.91      7.40 o
   0   4  17      117.85      121.97     11.74 o
   1   4  17        0.35        1.05      2.10 o
  -5   5  17       67.38       86.52      6.51 o
  -4   5  17       20.65       24.63      3.91 o
  -3   5  17        1.46        2.00      2.30 o
  -2   5  17        2.97        3.05      3.10 o
  -1   5  17        0.07        0.00      3.73 o
   0   5  17        7.51       12.68      4.18 o
   1   5  17       12.55       23.19      3.56 o
  -4   6  17       22.60       29.88      3.92 o
  -3   6  17        0.89        1.41      1.66 o
  -2   6  17       33.45       40.84      5.08 o
  -1   6  17        1.58        0.00      2.63 o
  -6   0  18        1.07        0.05      3.05 o
  -5   0  18       32.61       29.23      6.04 o
  -4   0  18        0.11        0.00      4.12 o
  -3   0  18       34.64       41.25      7.01 o
  -2   0  18       38.97       43.30      7.14 o
  -1   0  18       44.53       61.10      8.06 o
   0   0  18       24.76       27.89      5.15 o
   1   0  18      153.04      180.40     11.74 o
  -5   1  18        3.67        1.47      2.21 o
  -4   1  18       25.83       30.04      4.37 o
  -3   1  18        4.73        8.29      4.44 o
  -2   1  18       31.67       40.61      4.93 o
  -1   1  18       11.95       15.87      3.04 o
   0   1  18       33.51       32.14      5.93 o
   1   1  18        7.85        5.57      2.94 o
  -5   2  18        0.00        0.00      2.31 o
  -4   2  18       31.75       35.66      4.42 o
  -3   2  18        7.76        8.07      2.72 o
  -2   2  18        0.51        1.18      3.20 o
  -1   2  18        1.52        0.00      3.73 o
   0   2  18        1.05        0.00      3.18 o
  -5   3  18       60.01       67.28      8.22 o
  -4   3  18       22.16       25.23      5.91 o
  -3   3  18       48.31       59.03      8.30 o
  -2   3  18        5.73        4.96      3.39 o
  -1   3  18       71.50       80.25      9.11 o
   0   3  18        1.39        0.00      3.10 o
  -4   4  18        0.71        4.62      3.68 o
  -3   4  18       21.78       38.63      6.54 o
  -2   4  18       47.51       64.86      8.25 o
  -1   4  18       36.22       44.04      6.77 o
 
